# Supplementary material for: Amino acid gas phase circular dichroism and implications for the origin of biomolecular asymmetry
Source: Nat Commun. 2022 Jan 26;13:502. doi: 10.1038/s41467-022-28184-0 (PMC8792022; doi:10.1038/s41467-022-28184-0)
Supplement: Supplementary file 4 — Supplementary Data 1 [file 41467_2022_28184_MOESM4_ESM.xlsx]

## Sheet: Feuil1
Equilibrium structures of L-alanine conformers optimized with the program package Molpro on df-CCSD(T)-F12 with aug-cc-pVDZ-F12 basis set.
Cartesian coordinates (x, y, z) are given in Å.
	conformer I			conformer IIA			conformer IIA
C	-0.02297493	-0.15154524	-0.71869039	-0.17930769	-0.24720738	-0.82242788	-0.14683909	-0.18455694	-0.83696750
C	-0.38597262	0.19927141	0.72178283	-0.17120282	-0.25404472	0.71363944	-0.14828081	-0.19753262	0.70293820
C	0.58225549	1.27857618	1.22454104	-0.90505782	0.99861098	1.20071485	-1.02202539	0.92924724	1.25372343
H	-1.40594971	0.61249046	0.70996513	1.60467209	0.23422324	-0.62817060	1.64574206	-0.62587367	-0.63179732
H	0.30250702	1.56186214	2.24669673	-0.73121184	-1.14934598	1.02453611	-0.58956706	-1.17039971	0.97398345
H	1.60941751	0.88338940	1.24021530	1.56379551	-1.19821845	1.33730578	1.55083131	0.75465865	1.37859308
H	0.55602838	2.16513610	0.57763704	1.28943857	0.22584041	2.09294497	1.32253899	-0.70921071	2.06425299
H	-0.11471866	0.53007650	-2.46574781	-0.99898845	0.98412998	2.29632917	-1.10104201	0.84883879	2.34693646
H	0.55943670	-1.39408747	1.54760729	-1.90849516	1.03857507	0.75993138	-2.02451875	0.88402097	0.81145103
H	-1.01714501	-1.65506606	1.29406705	-0.35118376	1.90178059	0.90388305	-0.58208381	1.90664024	1.00270293
N	-0.35689081	-0.94995003	1.61940135	1.22214184	-0.24998887	1.19645447	1.24556937	-0.19907062	1.18847536
O	-0.41696475	0.81639139	-1.58951812	0.98982143	0.11843600	-1.38402821	1.03559428	-0.51402249	-1.39201336
O	0.56845777	-1.15076780	-1.07426364	-1.16761689	-0.50867284	-1.47241054	-1.13136506	0.06792387	-1.49633572
	conformer IIIA			conformer IIIB			conformer IVA
C	-0.05961393	-0.41116574	-0.71560320	-0.06782014	-0.13151614	-0.75798918	-0.01709267	-0.22954271	-0.75320257
C	-0.31053604	-0.08243153	0.75330828	-0.12443046	-0.17199054	0.76549152	-0.02231555	-0.23127357	0.76403683
C	-0.96567135	1.30157793	0.83411124	-0.97530324	0.96750648	1.31005209	-0.87636969	0.95953667	1.24061891
H	1.13657119	-0.08551308	-2.12266038	0.29796427	-1.23232467	-2.23683495	-1.07568595	-0.69420887	-2.22839714
H	-1.02114804	-0.84185494	1.10757462	-0.54525378	-1.14393348	1.05992454	-0.49960468	-1.16681219	1.09240950
H	1.30957082	-1.03689401	1.57440419	1.67604041	0.77221260	1.02351511	1.88746640	0.46149440	0.66297899
H	1.56837299	0.53883714	1.25418137	1.80785066	-0.85739527	0.96325655	1.40727633	0.09186825	2.18874172
H	-1.22393052	1.51449891	1.87908570	-0.98893979	0.91494750	2.40585644	-0.90145174	0.97380812	2.33958601
H	-1.87491089	1.34016624	0.21861952	-0.55809110	1.93526908	0.99939910	-0.43636292	1.90395066	0.88765332
H	-0.26715516	2.07390007	0.47934563	-2.00357719	0.90510851	0.92907948	-1.90882294	0.88259698	0.87065067
N	0.87380018	-0.11667679	1.61154379	1.23529267	-0.09680913	1.32769888	1.36713158	-0.21702559	1.21942000
O	1.09708619	0.13999860	-1.18018941	0.21456598	-1.35917276	-1.27859000	-1.14207486	-0.79052701	-1.26532967
O	-0.80383045	-1.05443080	-1.42752336	-0.18769027	0.85728484	-1.45293159	0.85147770	0.25795385	-1.44747556
	conformer IVB			conformer VA			conformer VB
C	0.49803526	0.58371959	-0.24183074	0.35584908	0.72243258	-0.06414586	-0.12556923	-0.27838373	-0.77631712
C	-0.12435563	-0.75913169	0.10285975	-0.58995028	-0.42174720	0.27080951	-0.11969096	-0.29725167	0.74244331
C	-1.58368158	-0.86493007	-0.34787790	-0.01924290	-1.29050331	1.38479459	-0.99876233	0.86151892	1.24715857
H	0.65221710	1.83042969	-1.62795022	0.60808809	2.08642885	-1.32878479	0.68326512	0.56548564	-2.24263711
H	0.47494792	-1.49167836	-0.47621953	-1.51959978	0.06645218	0.62771226	-0.57946131	-1.25355991	1.02648259
H	0.87695512	-0.60760611	1.87889637	-1.21008758	-0.64899475	-1.67614643	1.72163609	0.57315648	0.94004425
H	-0.08586038	-1.93680770	1.77528047	-1.46744214	-1.96503735	-0.74013822	1.25353243	-0.28320974	2.25080412
H	-1.98174440	-1.84519787	-0.04998990	-0.73392994	-2.08838003	1.63385113	-1.05043175	0.83018497	2.34491168
H	-2.18419414	-0.08770874	0.14335443	0.17016068	-0.69280154	2.28493422	-0.56808795	1.82710466	0.94410225
H	-1.67170910	-0.76423666	-1.43681520	0.92299757	-1.74823163	1.05723199	-2.02051052	0.78515281	0.84733734
N	-0.02600834	-0.94630754	1.55068810	-0.79792002	-1.22487545	-0.94423096	1.26321602	-0.28974466	1.23186485
O	0.16831793	1.00098103	-1.49148919	-0.03641655	1.37460719	-1.19387946	0.78729606	0.59698351	-1.27898589
O	1.24772324	1.21054943	0.47899956	1.32244378	1.06534946	0.58225001	-0.88510967	-0.90728428	-1.48280184
	conformer VI			conformer VII			conformer VIIIA
C	-0.02202409	-0.22050202	-0.78585552	-0.14741298	-0.24367625	-0.81005419	0.00668667	-0.23131546	-0.77721144
C	-0.02437479	-0.21167726	0.74917245	-0.15592794	-0.24863821	0.72967337	-0.00239940	-0.23381954	0.75024897
C	-0.81053588	1.01423074	1.23640475	-0.98692967	0.94644753	1.20917798	-0.87982839	0.94090662	1.22520007
H	-1.81387283	-0.89795635	-0.70565446	1.69215404	0.19369383	-0.72139606	-1.61961067	-1.23587405	-0.71396636
H	-0.52993696	-1.12861404	1.09875931	-0.67722042	-1.17686784	1.00698108	-0.45428025	-1.18083177	1.09621024
H	1.82806106	0.58512426	0.90632565	1.76092550	-0.99665423	1.12761000	1.90444838	0.43350230	0.58894092
H	1.82186483	-1.02614752	1.03149768	1.61751096	0.65395914	1.36698455	1.42549475	0.21198848	2.14595435
H	-0.85357046	1.00341775	2.33241064	-1.10445587	0.89924438	2.29926194	-0.90698320	0.95893572	2.32403410
H	-0.29956088	1.93306945	0.91280768	-1.97313824	0.93670307	0.72976978	-1.91391731	0.85461996	0.85804686
H	-1.83392456	1.03282402	0.83460307	-0.48317973	1.89133144	0.95003501	-0.45600707	1.88937922	0.86548948
N	1.31438379	-0.19204802	1.32461421	1.13891371	-0.24248351	1.40277296	1.38242896	-0.18564484	1.20977927
O	-1.17920591	-0.63075462	-1.38367929	1.02864367	0.06994390	-1.41615717	-1.06465826	-0.81399929	-1.38302652
O	0.91362069	0.13604960	-1.46258316	-1.13640702	-0.48162124	-1.46423624	0.86517279	0.30242466	-1.43946292
