# Supplementary material for: Amino acid gas phase circular dichroism and implications for the origin of biomolecular asymmetry
Source: Nat Commun. 2022 Jan 26;13:502. doi: 10.1038/s41467-022-28184-0 (PMC8792022; doi:10.1038/s41467-022-28184-0)
Supplement: Supplementary file 5 — Supplementary Data 2 [file 41467_2022_28184_MOESM5_ESM.xlsx]

## Sheet: Feuil1
Relative energies and harmonic vibrational wavenumbers of alanine conformers.
Relative energies are calculated with CCSD(T)-F12/aug-cc-pVTZ-F12. Harmonic vibrational wavenumbers are calculated with df-CCSD(T)-F12/aug-cc-pVDZ-F12 and are given in cm‒1.
	I, (1)	IIA, (3)	IIB, (2)	IIIA, (5)	IIIB, (4)	IVA, (6)	IVB	VA, (7)	VB	VI	VII	VIIIA	VIIIB
E / (cm‒1 hc)	0	41.93	108.07	431.97	429.93	398.55	448.26	618.66	789.52	1735.96	1988.15	2119.44	2166.54
ΔE / (kJ mol‒1 NA)	0	0.50	1.29	5.17	5.14	4.77	5.36	7.40	9.44	20.77	23.78	25.35	25.92
Δ(E + ZPE)/ (kJ mol‒1 NA)	0	2.16	2.72	5.41	5.36	4.75	5.21	7.24	9.38	20.06	23.02	24.57	25.14
ΔG498 / (kJ mol‒1)	0	5.32	5.36	5.01	3.10	6.06	6.72	8.34	13.62	20.38	24.17	25.87	26.42
ν33	47.94	71.06	60.02	36.04	21.74	61.75	58.62	50.93	51.33	57.85	47.52	64.56	51.58
ν32	212.20	234.91	226.81	229.12	217.96	216.82	221.54	215.31	234.69	206.81	229.68	222.00	228.81
ν 31	223.99	249.53	270.33	233.47	233.90	238.84	232.02	251.23	238.70	224	257.04	242.47	240.78
ν30	238.31	278.98	276.49	262.21	276.83	248.30	269.53	282.17	253.55	240.09	308.96	247.73	296.17
ν29	298.76	334.39	351.5	288.38	310.80	308.55	329.35	316.90	302.38	302.40	349.42	313.87	339.97
ν28	375.43	386.63	404.85	369.82	358.96	369.79	413.48	397.50	362.31	377.10	386.16	372.40	419.96
ν27	492.87	528.73	529.74	527.35	508.03	498.29	489.87	494.52	526.17	479.45	523.59	484.13	483.49
ν26	595.11	632.16	560.03	598.35	600.44	601.77	558.92	556.51	585.86	496.94	546.66	503.44	488.16
ν25	630.89	735.24	726.93	610.69	627.23	630.12	619.37	605.88	606.03	638.61	604.17	639.42	577.28
ν24	751.96	809.46	806.20	765.43	763.15	755.33	725.64	734.37	764.33	736.15	681.51	738.35	717.69
ν23	796.27	834.65	840.89	788.76	807.68	799.89	803.83	804.21	794.27	803.33	730.22	806.68	805.28
ν22	926.03	885.01	890.29	904.13	901.82	882.65	870.58	880.14	881.81	931.16	801.73	882.87	875.22
ν21	937.99	955.45	942.95	931.04	939.39	930.19	954.93	954.33	925.73	933.17	934.62	927.51	949.95
ν20	1020.06	1023.17	1014.48	1020.18	1020.99	1037.48	1026.48	1028.82	1023.11	1021.54	1001.70	1035.90	1020.50
ν19	1089.29	1054.67	1095.59	1050.12	1083.74	1104.75	1106.37	1093.21	1099.43	1085.36	1053.31	1101.67	1106.94
ν18	1148.36	1142.59	1161.35	1164.37	1148.14	1155.90	1152.46	1158.06	1112.04	1141.90	1162.26	1151.21	1156.54
ν17	1183.83	1219.79	1217.97	1210.82	1170.29	1167.39	1198.58	1174.60	1206.60	1183.03	1198.41	1181.91	1190.47
ν16	1279.74	1272.01	1243.51	1268.91	1257.68	1249.50	1241.42	1254.68	1251.00	1276.97	1255.85	1241.19	1234.53
ν15	1296.79	1337.77	1318.94	1324.47	1304.79	1320.88	1332.35	1320.66	1334.99	1294.76	1314.88	1312.48	1314.64
ν14	1375.52	1353.67	1385.27	1365.82	1383.65	1352.45	1347.13	1350.28	1360.74	1356.76	1351.06	1343.17	1349.68
ν13	1387.37	1397.71	1400.55	1387.02	1404.69	1388.09	1402.19	1401.90	1389.38	1393.59	1369.95	1392.55	1404.34
ν12	1418.11	1430.07	1432.32	1402.41	1421.90	1441.10	1424.04	1439.52	1418.85	1415.89	1396.62	1425.16	1406.72
ν11	1483.99	1486.81	1479.82	1481.76	1479.50	1482.78	1483.71	1478.51	1481.08	1476.92	1484.42	1483.29	1482.12
ν10	1487.99	1489.81	1488.02	1487.38	1482.31	1496.46	1492.82	1488.23	1490.81	1489.40	1486.81	1490.60	1495.34
ν9	1661.08	1651.53	1652.14	1656.37	1647.71	1631.06	1628.23	1641.74	1642.19	1663.01	1637.37	1630.55	1627.42
ν8	1808.25	1834.34	1831.81	1806.92	1808.17	1814.82	1809.93	1819.23	1818.87	1835.34	1830.23	1840.24	1833.52
ν7	3048.34	3045.42	3044.59	3048.70	3057.89	3039.14	2968.90	2972.74	3038.75	3041.30	3043.52	3022.13	2964.86
ν6	3081.74	3070.77	3065.35	3101.54	3092.08	3078.21	3054.55	3055.59	3102.51	3047.62	3085.53	3037.51	3032.89
ν5	3135.56	3127.59	3126.84	3136.10	3143.83	3130.50	3138.17	3140.29	3131.05	3129.40	3132.52	3123.81	3116.62
ν4	3160.25	3159.59	3160.88	3155.06	3157.89	3134.51	3159.18	3161.79	3133.55	3155.42	3167.47	3136.43	3148.12
ν3	3487.49	3512.56	3503.33	3493.26	3480.56	3491.71	3505.56	3500.47	3490.11	3486.42	3517.11	3490.57	3504.55
ν2	3570.21	3551.05	3548.95	3581.53	3575.41	3587.58	3602.43	3593.06	3582.29	3568.18	3631.50	3586.99	3601.72
ν1	3770.51	3602.77	3601.45	3775.10	3769.29	3771.99	3774.30	3777.75	3777.13	3814.96	3772.39	3818.87	3826.56
