# Supplementary material for: Amino acid gas phase circular dichroism and implications for the origin of biomolecular asymmetry
Source: Nat Commun. 2022 Jan 26;13:502. doi: 10.1038/s41467-022-28184-0 (PMC8792022; doi:10.1038/s41467-022-28184-0)
Supplement: Supplementary file 6 — Source Data [file 41467_2022_28184_MOESM6_ESM.xlsx]

## Sheet: Aba
L-2-aminobutyric acid Gas					D-2-aminobutyric acid Gas
λ/nm	g	CD Norm	%ee*		λ/nm	g	CD Norm	%ee*		*%ee with epsilon=0,9999
280	0.00212553	0.089323	0.974068		280	-0.000815798	-0.0298757	-0.374984
279	-0.00152156	-0.0532604	-0.698257		279	-0.00504192	-0.158116	-2.29514
278	-0.000109127	-0.00217703	-0.0502422		278	-0.0016972	-0.0547172	-0.778541
277	-0.00123188	-0.0251373	-0.565696		277	-0.000263357	-0.00847541	-0.121207
276	0.00108634	0.0350928	0.49903		276	0.000491908	0.0213744	0.226276
275	0.00132848	0.0452714	0.60992		275	-0.000710594	-0.0295608	-0.326706
274	0.000543581	0.0146893	0.250015		274	0.000316837	0.0134256	0.145802
273	-0.000524702	-0.0141146	-0.241342		273	0.00076523	0.0313915	0.351781
272	-0.00121163	-0.0355362	-0.556423		272	0.00235259	0.0789393	1.07756
271	-0.0022921	-0.0541509	-1.05		271	0.00471429	0.135614	2.14761
270	0.000247292	0.00795065	0.113817		270	0.00315163	0.133998	1.4409
269	0.000115071	0.00374854	0.052978		269	0.00309337	0.123223	1.41445
268	0.000249654	0.00907513	0.114904		268	0.00183159	0.0848868	0.839933
267	-0.000959875	-0.0437112	-0.441063		267	0.00113293	0.0510454	0.520376
266	-0.00123731	-0.0333416	-0.568183		266	0.000139474	0.00543876	0.0642095
265	-0.00302692	-0.0657921	-1.38428		265	0.000897036	0.0357066	0.412248
264	9.99179e-05	0.00301333	0.0460033		264	0.00121905	0.0604184	0.559823
263	0.000205591	0.00625185	0.0946331		263	0.00237654	0.0998129	1.08847
262	-0.000483975	-0.0135731	-0.222631		262	0.0018031	0.0872416	0.826921
261	-0.00172794	-0.0438847	-0.792587		261	0.00283466	0.10389	1.29692
260	-0.0017607	-0.0245233	-0.807554		260	0.00135971	0.0630773	0.624212
259	-0.001313	-0.0174588	-0.602836		259	0.000128553	0.00555086	0.0591832
258	0.000236692	0.00417501	0.108941		258	0.000318649	0.0132667	0.146636
257	0.000623377	0.0147727	0.286664		257	0.000685826	0.0278899	0.315336
256	-0.000504378	-0.00791185	-0.232005		256	0.0017989	0.0801821	0.825001
255	-0.00369414	-0.0500356	-1.68683		255	0.00181805	0.0839669	0.833747
254	-0.00089878	-0.0160657	-0.413048		254	0.000895686	0.0371433	0.411629
253	0.000156941	0.00407555	0.0722478		253	-0.000347815	-0.0165521	-0.160047
252	-0.00214439	-0.0393923	-0.98267		252	-0.000151173	-0.00712065	-0.0695934
251	-0.00139513	-0.0338956	-0.640423		251	0.000512578	0.0228844	0.235772
250	-0.0044392	-0.0875534	-2.02357		250	0.00129587	0.0856003	0.594995
249	-0.00460153	-0.136088	-2.09679		249	0.00148382	0.0940323	0.680994
248	-0.00506808	-0.117155	-2.30691		248	0.00110396	0.0774816	0.507103
247	-0.00313367	-0.0984322	-1.43275		247	0.00113564	0.0798234	0.521615
246	-0.00312718	-0.0998657	-1.4298		246	0.00155259	0.118106	0.712443
245	-0.003648	-0.156284	-1.66593		245	0.00254203	0.186597	1.16382
244	-0.00416759	-0.162721	-1.90095		244	0.00279776	0.240979	1.28015
243	-0.00356272	-0.154485	-1.62731		243	0.00295955	0.255629	1.35368
242	-0.00254031	-0.150748	-1.16304		242	0.00342546	0.320323	1.56511
241	-0.00217289	-0.129221	-0.995665		241	0.00344076	0.318514	1.57204
240	-0.0027093	-0.15654	-1.23993		240	0.00327219	0.32467	1.4956
239	-0.00269934	-0.167829	-1.2354		239	0.00261365	0.269472	1.19642
238	-0.00158959	-0.119933	-0.72936		238	0.0022628	0.242874	1.03665
237	-0.00107729	-0.0932146	-0.494882		237	0.00161685	0.203288	0.74182
236	-0.000949635	-0.08995	-0.436368		236	0.00135201	0.169291	0.620691
235	-0.000741445	-0.0728981	-0.340866		235	0.00108349	0.148201	0.497723
234	-0.000633134	-0.066309	-0.291144		234	0.000757697	0.108626	0.348324
233	0.000118685	0.0132149	0.0546416		233	0.000407827	0.0613892	0.187635
232	0.000734475	0.0894291	0.337667		232	0.000129571	0.021126	0.059652
231	0.000848419	0.110589	0.389949		231	2.8751e-06	0.000495131	0.00132402
230	0.000784869	0.10772	0.360793		230	-0.000266065	-0.0464649	-0.122453
229	0.000795068	0.114477	0.365473		229	-0.000489422	-0.0937198	-0.225134
228	0.00118437	0.188636	0.543939		228	-0.000665118	-0.138192	-0.30583
227	0.00152737	0.272645	0.700911		227	-0.000799089	-0.174777	-0.367318
226	0.00173807	0.315859	0.797218		226	-0.0011181	-0.24813	-0.513581
225	0.0018833	0.378135	0.863543		225	-0.00127342	-0.324444	-0.584716
224	0.00219497	0.464581	1.00573		224	-0.00145221	-0.388129	-0.666535
223	0.00247931	0.57151	1.13527		223	-0.00177516	-0.493073	-0.814159
222	0.00277347	0.688574	1.26911		222	-0.00200689	-0.591195	-0.919949
221	0.00292736	0.794471	1.33905		221	-0.00207289	-0.670161	-0.950061
220	0.00295003	0.877961	1.34935		220	-0.00226472	-0.787794	-1.03752
219	0.00291711	0.92011	1.3344		219	-0.00237926	-0.880369	-1.08971
218	0.0027394	0.945508	1.25362		218	-0.0023794	-0.935188	-1.08977
217	0.00268888	0.995676	1.23064		217	-0.0023091	-1.00162	-1.05775
216	0.00253076	1.02506	1.15869		216	-0.0023042	-1.0497	-1.05551
215	0.00251106	1.10117	1.14973		215	-0.00216547	-1.05587	-0.992279
214	0.00240765	1.156	1.10264		214	-0.00207673	-1.09238	-0.951813
213	0.00231459	1.17311	1.06025		213	-0.00204344	-1.13582	-0.936625
212	0.00223421	1.23474	1.02362		212	-0.00191784	-1.12337	-0.879309
211	0.00216369	1.26905	0.991469		211	-0.00185271	-1.16626	-0.849575
210	0.00210876	1.29787	0.966418		210	-0.00182518	-1.22036	-0.837002
209	0.00196504	1.34282	0.900853		209	-0.00171129	-1.22235	-0.78498
208	0.00187853	1.32618	0.861364		208	-0.00162858	-1.22622	-0.747182
207	0.00176105	1.29154	0.807714		207	-0.00155446	-1.22972	-0.713301
206	0.0016266	1.28392	0.746279		206	-0.00144114	-1.19253	-0.661474
205	0.00143249	1.21284	0.657515		205	-0.00138337	-1.19897	-0.635042
204	0.00133087	1.12299	0.611015		204	-0.00128828	-1.15314	-0.591517
203	0.00120903	1.06877	0.555233		203	-0.00118975	-1.095	-0.546401
202	0.001048	0.979062	0.481459		202	-0.00109903	-1.03617	-0.504844
201	0.00098283	0.974483	0.451587		201	-0.00102295	-0.99441	-0.469978
200	0.000967359	0.94193	0.444494		200	-0.000939829	-0.928288	-0.431872
199	0.00088046	0.89296	0.404646		199	-0.000853113	-0.862311	-0.392102
198	0.000760597	0.818683	0.349655		198	-0.000705095	-0.731185	-0.324182
197	0.00069699	0.766891	0.320461		197	-0.00062566	-0.664872	-0.287712
196	0.000624091	0.68821	0.286992		196	-0.000578248	-0.628323	-0.265939
195	0.000528172	0.612645	0.242937		195	-0.000475685	-0.533064	-0.218821
194	0.000435982	0.555726	0.200576		194	-0.000384366	-0.457475	-0.176851
193	0.000364779	0.472273	0.167846		193	-0.000329845	-0.407938	-0.151784
192	0.000299353	0.413235	0.137762		192	-0.000242222	-0.318882	-0.111485
191	0.000233533	0.356476	0.107488		191	-0.000206162	-0.294194	-0.0948963
190	0.000173294	0.288642	0.0797731		190	-0.000148738	-0.229153	-0.0684731
189	0.000136679	0.242122	0.0629231		189	-7.77634e-05	-0.130114	-0.0358049
188	0.000109538	0.213075	0.0504313		188	-1.90597e-05	-0.0348924	-0.00877691
187	4.58283e-05	0.0986115	0.0211025		187	2.86207e-05	0.0576014	0.0131795
186	-2.6799e-05	-0.0611173	-0.0123406		186	0.000116753	0.25361	0.0537523
185	-0.000104579	-0.256421	-0.0481488		185	0.00017885	0.420974	0.0823297
184	-0.000165776	-0.438347	-0.0763134		184	0.000238202	0.604199	0.109636
183	-0.000229245	-0.635409	-0.105515		183	0.000294796	0.795875	0.135666
182	-0.000288738	-0.832348	-0.13288		182	0.000345667	0.98772	0.159059
181	-0.000352568	-1.06242	-0.162232		181	0.000401331	1.20234	0.184649
180	-0.000432133	-1.34563	-0.198807		180	0.000457589	1.42605	0.210505
179	-0.000472984	-1.52024	-0.21758		179	0.00051183	1.65387	0.235429
178	-0.000509215	-1.69766	-0.234228		178	0.000559631	1.87679	0.257388
177	-0.000537543	-1.84201	-0.247241		177	0.000592323	2.05397	0.272403
176	-0.000548301	-1.92606	-0.252183		176	0.000607067	2.16317	0.279174
175	-0.00053523	-1.91481	-0.246179		175	0.000595446	2.16259	0.273837
174	-0.000516534	-1.86459	-0.23759		174	0.000563497	2.06825	0.259163
173	-0.000487925	-1.75683	-0.224445		173	0.00052305	1.92039	0.240584
172	-0.000452372	-1.61901	-0.208108		172	0.000476445	1.72841	0.219171
171	-0.000397763	-1.40734	-0.183009		171	0.000428029	1.52301	0.196921
170	-0.000341876	-1.1884	-0.157316		170	0.000369579	1.28639	0.170053
169	-0.000278195	-0.956983	-0.128031		169	0.00031532	1.07909	0.145105
168	-0.000227458	-0.776237	-0.104693		168	0.000270052	0.915074	0.124286
167	-0.000216993	-0.74482	-0.0998791		167	0.000240404	0.818134	0.110649
166	-0.000238447	-0.831757	-0.109749		166	0.000236867	0.816825	0.109022
165	-0.000259243	-0.93044	-0.119315		165	0.000241275	0.856094	0.111049
164	-0.000273186	-1.01766	-0.125728		164	0.000241041	0.892274	0.110942
163	-0.000303759	-1.17851	-0.139788		163	0.000257671	0.997269	0.118591
162	-0.000314292	-1.27511	-0.144632		162	0.00024653	1.00104	0.113467
161	-0.000300099	-1.27875	-0.138105		161	0.000224358	0.955467	0.103267
160	-0.000276224	-1.22347	-0.127125		160	0.000185853	0.827392	0.0855518
159	-0.00022941	-1.05617	-0.105591		159	0.000137847	0.637909	0.0634607
158	-0.000161152	-0.761089	-0.0741856		158	6.87512e-05	0.32707	0.0316561
157	-9.67223e-05	-0.469875	-0.0445324		157	1.94855e-06	0.00949436	0.000897335
156	-3.80451e-05	-0.190009	-0.0175189		156	-7.48824e-05	-0.375046	-0.0344787
155	3.26216e-05	0.169181	0.0150217		155	-0.000122399	-0.634	-0.0563511
154	5.00474e-05	0.271562	0.023045		154	-0.000140178	-0.759453	-0.0645336
153	4.23812e-05	0.240629	0.0195154		153	-0.000137409	-0.784765	-0.0632593
152	3.64247e-05	0.218463	0.0167728		152	-0.000115224	-0.694941	-0.0530485
151	8.60553e-06	0.0547756	0.00396291		151	-0.00010166	-0.644728	-0.0468052
150	-1.02141e-05	-0.068161	-0.00470364		150	-9.1526e-05	-0.614474	-0.0421404
149	1.62429e-06	0.0114278	0.000748011		149	-9.4975e-05	-0.672229	-0.0437281
148	-6.96375e-06	-0.0515419	-0.00320687		148	-0.000107041	-0.792743	-0.049282
147	-2.52323e-05	-0.193249	-0.0116192		147	-8.69724e-05	-0.670532	-0.0400443
146	-5.28351e-05	-0.420091	-0.0243285		146	-5.99645e-05	-0.479475	-0.0276109
145	-8.97966e-05	-0.744391	-0.0413443		145	-3.21296e-05	-0.265488	-0.0147951
144	-0.000133042	-1.13115	-0.0612496		144	3.92825e-06	0.0334688	0.00180901
143	-0.000168974	-1.48915	-0.0777851		143	5.19293e-05	0.457878	0.0239115
142	-0.000217986	-2.00917	-0.100336		142	0.000100466	0.915216	0.0462557
141	-0.000267914	-2.57337	-0.123303		141	0.000151424	1.46002	0.0697089
140	-0.000312648	-3.17702	-0.143876		140	0.000188648	1.9296	0.086838
139	-0.000335159	-3.63168	-0.154227		139	0.000222739	2.43103	0.102523
138	-0.000357363	-4.12845	-0.164436		138	0.000247511	2.89712	0.113918
137	-0.00038315	-4.66193	-0.176292		137	0.000276586	3.44963	0.127291
136	-0.000398747	-5.12493	-0.183461		136	0.000280857	3.73668	0.129256
135	-0.00041063	-5.47493	-0.188923		135	0.000312231	4.36498	0.143684

## Sheet: alanine
L-alanine Gas					D-alanine Gas
λ/nm	g	CD Norm	%ee*		λ/nm	g	CD Norm	%ee*		*%ee with epsilon=0,9999
280	0.00219338	0.11134	1.005		330	-0.00102262	-0.122113	-0.469827
279	0.0020279	0.101369	0.929534		329	-0.00037542	-0.0425386	-0.172738
278	-0.00233067	-0.112074	-1.06758		328	-0.00107178	-0.118768	-0.492359
277	-0.000941582	-0.037147	-0.432676		327	-0.000738001	-0.0864451	-0.339285
276	-0.000406623	-0.0202364	-0.187082		326	-0.000990609	-0.118078	-0.455153
275	0.000343747	0.0202547	0.158176		325	-0.000802437	-0.0904206	-0.368854
274	0.00107773	0.0527417	0.495084		324	-0.000393391	-0.0445102	-0.180999
273	0.000257563	0.0145526	0.118542		323	-0.00024631	-0.0289215	-0.113366
272	0.000187001	0.0101638	0.0860801		322	0.00041199	0.0456497	0.189548
271	-0.000128291	-0.00495275	-0.0590628		321	0.000556133	0.0598984	0.255781
270	-0.000355538	-0.0191437	-0.163597		320	0.000395383	0.0436853	0.181915
269	-4.06391e-05	-0.00256794	-0.0187132		319	0.000636845	0.0710689	0.292848
268	-9.09193e-05	-0.00543002	-0.0418611		318	0.000581491	0.0649912	0.267428
267	-0.000372236	-0.0243546	-0.171274		317	0.000560021	0.0591191	0.257567
266	-0.000709561	-0.0412638	-0.326232		316	0.000700139	0.0777879	0.321907
265	-0.000397561	-0.0189547	-0.182916		315	0.000508385	0.0545941	0.233846
264	-0.000580644	-0.0344012	-0.267039		314	0.000802057	0.082379	0.36868
263	-0.00029474	-0.0156627	-0.135641		313	0.000755256	0.0732598	0.347204
262	-0.000319328	-0.017566	-0.146948		312	0.000670622	0.0753294	0.308357
261	-0.00103245	-0.0547549	-0.474334		311	0.000553492	0.0584326	0.254568
260	-0.0013525	-0.0518048	-0.620911		310	0.000175784	0.0196862	0.0809188
259	-0.000756279	-0.0312778	-0.347673		309	-0.000217735	-0.0220486	-0.10022
258	-0.000662863	-0.0327596	-0.304794		308	-3.48275e-05	-0.00357205	-0.0160374
257	-0.00106777	-0.0510642	-0.490519		307	-0.000145944	-0.0145619	-0.0671873
256	-0.0013719	-0.070751	-0.629793		306	0.000472082	0.0485997	0.217166
255	-0.00155095	-0.0784334	-0.711692		305	0.000731855	0.0730531	0.336465
254	-0.00175246	-0.0864954	-0.803791		304	0.000440531	0.0472229	0.202667
253	-0.00209319	-0.109659	-0.95932		303	0.000635214	0.0665096	0.2921
252	-0.0026216	-0.14248	-1.20003		302	0.000903478	0.0869698	0.415203
251	-0.00217719	-0.158438	-0.997621		301	0.000467709	0.0456359	0.215156
250	-0.00337272	-0.213691	-1.5412		300	0.0005183	0.053052	0.238401
249	-0.00338594	-0.266738	-1.54719		299	-4.65503e-06	-0.000494817	-0.0021437
248	-0.00369641	-0.273795	-1.68786		298	-7.68264e-05	-0.00729828	-0.0353736
247	-0.00329211	-0.305862	-1.50464		297	0.00019213	0.0198945	0.0884398
246	-0.00352743	-0.356872	-1.61132		296	0.000139682	0.0144478	0.0643053
245	-0.00367368	-0.402614	-1.67756		295	0.000420535	0.040118	0.193476
244	-0.00387334	-0.455535	-1.76793		294	0.000187949	0.0183018	0.0865164
243	-0.00369929	-0.480796	-1.68916		293	8.12715e-05	0.00762926	0.0374199
242	-0.00370638	-0.528807	-1.69236		292	2.40624e-05	0.00242801	0.0110806
241	-0.00361995	-0.567294	-1.65323		291	-0.000160192	-0.0154633	-0.0737438
240	-0.00346445	-0.609001	-1.58278		290	-0.000294007	-0.0243529	-0.135304
239	-0.00361612	-0.632991	-1.6515		289	-7.15241e-05	-0.0071392	-0.0329326
238	-0.00313859	-0.617166	-1.43498		288	0.000373181	0.0334367	0.171709
237	-0.00284396	-0.605199	-1.30115		287	0.000775409	0.0681371	0.356452
236	-0.00248287	-0.576286	-1.13689		286	0.000542272	0.0530387	0.249414
235	-0.00234674	-0.585288	-1.0749		285	-0.000133533	-0.0120497	-0.0614751
234	-0.00207961	-0.56374	-0.953125		284	-0.00074995	-0.0659321	-0.344769
233	-0.00188668	-0.560804	-0.865084		283	-0.00105183	-0.0937447	-0.483214
232	-0.00162368	-0.521707	-0.744943		282	-0.000812429	-0.0759299	-0.373438
231	-0.00141359	-0.482207	-0.648868		281	-0.000326311	-0.0296714	-0.150159
230	-0.00111668	-0.416495	-0.51293		280	-0.000457533	-0.044639	-0.21048
229	-0.000813291	-0.327141	-0.373834		279	-0.000368574	-0.0349192	-0.169591
228	-0.000464144	-0.196732	-0.213518		278	-0.000494922	-0.0432455	-0.22766
227	-0.000247543	-0.111669	-0.113933		277	-0.000619502	-0.0431036	-0.284885
226	-2.22457e-05	-0.0107498	-0.010244		276	5.35333e-05	0.0048091	0.02465
225	0.000102602	0.0531529	0.0472387		275	8.02064e-05	0.00714986	0.0369296
224	0.000278995	0.155526	0.1284		274	-0.000219932	-0.0200533	-0.101231
223	0.000429141	0.254218	0.197432		273	-0.000541277	-0.0495256	-0.248957
222	0.000583537	0.375842	0.268368		272	-0.000306819	-0.02655	-0.141196
221	0.000741972	0.507319	0.341107		271	-0.000862214	-0.0560884	-0.396277
220	0.000870666	0.647247	0.400154		270	-8.04855e-05	-0.00827283	-0.0370581
219	0.00102205	0.817168	0.469566		269	-6.95613e-05	-0.006393	-0.0320291
218	0.00112365	0.964412	0.516121		268	-0.000180982	-0.0179364	-0.0833105
217	0.00122947	1.1224	0.564593		267	-0.000492025	-0.0508806	-0.22633
216	0.00127584	1.26972	0.585821		266	-0.000519824	-0.0494009	-0.239102
215	0.00130051	1.3911	0.597119		265	-0.00052124	-0.0419947	-0.239752
214	0.00133782	1.52882	0.614197		264	-0.00029073	-0.0259316	-0.133796
213	0.00132803	1.63732	0.609712		263	0.000167437	0.0157356	0.0770777
212	0.00132553	1.75458	0.608569		262	0.000461262	0.0420488	0.212193
211	0.0012983	1.8342	0.596108		261	0.000786605	0.064671	0.36159
210	0.00126962	1.92164	0.582975		260	0.000635807	0.0427309	0.292372
209	0.00122745	1.98722	0.563667		259	0.000620111	0.0508468	0.285164
208	0.00119334	2.05151	0.548044		258	0.000596908	0.0514926	0.274509
207	0.00113851	2.07122	0.522933		257	0.00162027	0.119787	0.743386
206	0.00110834	2.11971	0.50911		256	0.001711	0.126582	0.784847
205	0.0010505	2.1139	0.482603		255	0.00181983	0.133861	0.834561
204	0.00100181	2.09865	0.460286		254	0.00239157	0.187641	1.09532
203	0.000946245	2.05307	0.434814		253	0.00277779	0.230123	1.27107
202	0.000868215	1.95425	0.399029		252	0.00262753	0.237245	1.20273
201	0.00079166	1.84097	0.363909		251	0.00322375	0.311286	1.47362
200	0.000733212	1.74223	0.337087		250	0.00317745	0.307315	1.45262
199	0.000659789	1.59629	0.303383		249	0.00263289	0.278524	1.20517
198	0.000589046	1.4596	0.270898		248	0.00276536	0.328711	1.26542
197	0.000520223	1.31934	0.239285		247	0.00258755	0.321724	1.18454
196	0.00044706	1.15666	0.205667		246	0.00267937	0.339251	1.22631
195	0.00037268	0.989773	0.171478		245	0.00277875	0.400126	1.27151
194	0.000294602	0.807575	0.135577		244	0.00342119	0.496888	1.56317
193	0.000212715	0.602922	0.0979109		243	0.00333595	0.513392	1.52452
192	0.000138496	0.412811	0.0637593		242	0.00365355	0.607833	1.66845
191	6.62055e-05	0.209343	0.0304841		241	0.00358144	0.626113	1.63579
190	-1.46897e-06	-0.00496609	-0.000676481		240	0.00321101	0.623352	1.46784
189	-5.78265e-05	-0.211116	-0.0266265		239	0.00300107	0.606755	1.37254
188	-0.000102459	-0.406136	-0.0471732		238	0.00303232	0.678209	1.38673
187	-0.000151312	-0.654288	-0.0696575		237	0.00280539	0.688259	1.28362
186	-0.00018877	-0.892381	-0.0868939		236	0.00276562	0.710954	1.26554
185	-0.000236845	-1.21978	-0.109012		235	0.00249679	0.684011	1.14323
184	-0.000283488	-1.59972	-0.130466		234	0.00219891	0.64721	1.00752
183	-0.000334411	-2.04402	-0.153883		233	0.00188387	0.592043	0.863801
182	-0.000387347	-2.55059	-0.178221		232	0.00160148	0.544476	0.734794
181	-0.000444949	-3.13198	-0.204697		231	0.0011493	0.429325	0.527874
180	-0.000505002	-3.77427	-0.232292		230	0.000916616	0.358892	0.421228
179	-0.00056279	-4.43784	-0.258839		229	0.000583733	0.24529	0.268458
178	-0.000611197	-5.07233	-0.281071		228	0.000367613	0.164008	0.169149
177	-0.000648618	-5.63659	-0.298254		227	7.00771e-05	0.033082	0.0322665
176	-0.000675944	-6.11871	-0.3108		226	-0.000204544	-0.101516	-0.0941515
175	-0.000694492	-6.4917	-0.319314		225	-0.000525329	-0.279966	-0.24163
174	-0.000702081	-6.70985	-0.322798		224	-0.000833523	-0.479253	-0.383116
173	-0.000704046	-6.76127	-0.3237		223	-0.00104179	-0.637819	-0.478613
172	-0.000694728	-6.6309	-0.319423		222	-0.00122787	-0.810264	-0.563859
171	-0.000661868	-6.23929	-0.304337		221	-0.00135964	-0.95949	-0.624183
170	-0.000606622	-5.62103	-0.27897		220	-0.00151017	-1.14486	-0.693045
169	-0.000543689	-4.93466	-0.250065		219	-0.00161793	-1.32283	-0.742315
168	-0.00046846	-4.19899	-0.215501		218	-0.00168092	-1.48619	-0.771104
167	-0.000402557	-3.5968	-0.185213		217	-0.00173552	-1.6527	-0.796049
166	-0.000360933	-3.26118	-0.166078		216	-0.0018197	-1.81201	-0.8345
165	-0.000338479	-3.13888	-0.155754		215	-0.0018656	-1.99426	-0.855459
164	-0.000333087	-3.20933	-0.153275		214	-0.0018966	-2.18246	-0.869612
163	-0.000335813	-3.39122	-0.154528		213	-0.00183301	-2.30191	-0.84058
162	-0.000331073	-3.52997	-0.152348		212	-0.00182631	-2.44605	-0.837519
161	-0.000319916	-3.61039	-0.147218		211	-0.00179984	-2.5405	-0.825433
160	-0.000293286	-3.47063	-0.134972		210	-0.00173803	-2.63654	-0.7972
159	-0.000252319	-3.11003	-0.11613		209	-0.00166193	-2.73882	-0.762426
158	-0.000183242	-2.33866	-0.0843504		208	-0.00163434	-2.83609	-0.749816
157	-9.30604e-05	-1.21867	-0.0428467		207	-0.00156488	-2.84491	-0.718061
156	1.75683e-05	0.234855	0.00809016		206	-0.00148213	-2.86331	-0.680223
155	0.000130072	1.77957	0.0598826		205	-0.00135642	-2.84602	-0.622707
154	0.000231364	3.26876	0.10649		204	-0.00133801	-2.83231	-0.614283
153	0.000297481	4.3676	0.136901		203	-0.00130949	-2.85428	-0.601229
152	0.000326848	5.01345	0.150406		202	-0.00124637	-2.84849	-0.57233
151	0.000316192	5.0591	0.145506		201	-0.00112935	-2.76689	-0.518736
150	0.000271952	4.53232	0.12516		200	-0.00110497	-2.62498	-0.507566
149	0.000215902	3.78093	0.0993772		199	-0.0010255	-2.49074	-0.471146
148	0.000163669	2.96268	0.0753442		198	-0.000917284	-2.33448	-0.421534
147	0.000141932	2.63989	0.0653406		197	-0.000828398	-2.20179	-0.380764
146	0.000128023	2.43207	0.0589393		196	-0.000800227	-2.07571	-0.36784
145	0.000110636	2.09861	0.0509368		195	-0.000694708	-1.86482	-0.319414
144	8.46226e-05	1.6526	0.0389625		194	-0.000602567	-1.72976	-0.277108
143	5.56063e-05	1.09678	0.0256044		193	-0.000559135	-1.61	-0.25716
142	6.91236e-08	0.00136171	3.18326e-05		192	-0.000495132	-1.46003	-0.227757
141	-5.36542e-05	-1.0892	-0.0247056		191	-0.000409276	-1.29398	-0.188301
140	-0.000143354	-2.96735	-0.0659951		190	-0.000336755	-1.14489	-0.154961
139	-0.000251965	-5.30139	-0.115967		189	-0.000268369	-0.946995	-0.123512
138	-0.000350524	-7.6115	-0.161292		188	-0.00019114	-0.731872	-0.0879847
137	-0.000487949	-10.9601	-0.224457		187	-0.000120446	-0.509681	-0.0554518
136	-0.000642634	-14.9181	-0.295506		186	-5.88737e-05	-0.266241	-0.0271086
135	-0.000740548	-17.9259	-0.340454		185	2.13651e-05	0.105015	0.00983851
					184	9.82401e-05	0.533714	0.045231
					183	0.000186326	1.08955	0.0857694
					182	0.000272574	1.717	0.125446
					181	0.000351383	2.39657	0.161687
					180	0.000413668	3.01099	0.19032
					179	0.000480423	3.71119	0.220998
					178	0.000526434	4.33456	0.242138
					177	0.000562525	4.89651	0.258717
					176	0.000600095	5.45255	0.275972
					175	0.000618053	5.85234	0.284219
					174	0.000616026	6.00875	0.283289
					173	0.000601048	5.94699	0.27641
					172	0.000565817	5.64019	0.260229
					171	0.000510618	5.07645	0.234872
					170	0.000442972	4.35885	0.203788
					169	0.000364304	3.54402	0.167627
					168	0.000281162	2.70964	0.129396
					167	0.000218962	2.11328	0.100785
					166	0.000176725	1.73204	0.0813519
					165	0.000156993	1.57191	0.0722718
					164	0.000152961	1.57929	0.0704164
					163	0.000152639	1.64005	0.0702681
					162	0.000152428	1.71141	0.0701711
					161	0.000154532	1.81901	0.0711392
					160	0.000134486	1.6484	0.061914
					159	9.75944e-05	1.23868	0.0449338
					158	3.11997e-05	0.405493	0.014367
					157	-5.79511e-05	-0.768071	-0.0266839
					156	-0.000156599	-2.10582	-0.0720907
					155	-0.000258005	-3.5036	-0.118745
					154	-0.00034372	-4.7683	-0.158164
					153	-0.000405311	-5.76013	-0.186478
					152	-0.000430633	-6.32893	-0.198117
					151	-0.000395671	-6.02097	-0.182047
					150	-0.000356718	-5.54993	-0.16414
					149	-0.000305514	-4.93836	-0.140595
					148	-0.000265579	-4.42985	-0.122229
					147	-0.00021448	-3.64252	-0.0987228
					146	-0.000186837	-3.21995	-0.0860047
					145	-0.000156207	-2.69394	-0.0719103
					144	-0.000117995	-2.06678	-0.0543241
					143	-6.66029e-05	-1.16956	-0.0306671
					142	7.66643e-06	0.138465	0.00353046
					141	0.000138611	2.46036	0.0638124
					140	0.000289394	5.21903	0.133182
					139	0.000473863	8.79342	0.217984
					138	0.0006919	12.9642	0.318125
					137	0.000885341	17.3992	0.406884
					136	0.00106434	22.0376	0.488945
					135	0.00120531	25.29	0.55353

## Sheet: valine
L-valine Gas					D-valine Gas
λ/nm	g	CD Norm	%ee*		λ/nm	g	CD Norm	%ee*		*%ee with epsilon=0,9999
300	-0.00592822	-0.17382	-2.69312		280	-0.00269794	-0.174721	-1.23476
299	-0.0123841	-0.235292	-5.54349		279	-0.00247225	-0.167879	-1.13206
298	-0.0334158	-0.248875	-14.263		278	-0.00118999	-0.0853437	-0.546511
297	-0.0112145	-0.215931	-5.03339		277	-0.00216889	-0.129034	-0.993839
296	-0.0112146	-0.161309	-5.03344		276	-0.00158567	-0.107906	-0.727568
295	-0.00771479	-0.0980619	-3.49042		275	-0.00190938	-0.129549	-0.875447
294	-0.00486762	-0.10085	-2.21669		274	-0.00170077	-0.119326	-0.780173
293	-0.00650183	-0.0856441	-2.94982		273	-0.00155108	-0.116595	-0.711753
292	-0.00622585	-0.0875792	-2.8264		272	-0.00174187	-0.121599	-0.798954
291	-0.00710876	-0.0926376	-3.2207		271	-0.00213376	-0.128323	-0.977822
290	-0.00404455	-0.0691255	-1.84534		270	-0.00170238	-0.121152	-0.780908
289	-0.0033041	-0.0526904	-1.51007		269	-0.0016388	-0.114749	-0.751854
288	-0.00200816	-0.0294046	-0.920529		268	-0.00134019	-0.0949967	-0.615278
287	-0.00101198	-0.0233715	-0.464952		267	-0.00162917	-0.113368	-0.747451
286	-0.0011754	-0.0213679	-0.539831		266	-0.00222794	-0.136378	-1.02076
285	-0.0015176	-0.0415479	-0.696445		265	-0.00214332	-0.135533	-0.982182
284	-0.00150377	-0.0171391	-0.69012		264	-0.00145017	-0.0805907	-0.665601
283	-0.000962333	-0.0165296	-0.44219		263	-0.00033527	-0.0204627	-0.154278
282	-0.000632308	-0.0195818	-0.290765		262	0.000115805	0.00678167	0.053316
281	0.00108037	0.0300888	0.496295		261	0.000330908	0.0188915	0.152273
280	0.00155967	0.0333442	0.715682		260	-5.41191e-05	-0.00280416	-0.0249197
279	0.000575795	0.0183869	0.264812		259	-0.000982495	-0.0496457	-0.451434
278	0.00123408	0.0300624	0.566703		258	-0.000941306	-0.0499414	-0.432549
277	0.000560193	0.00543909	0.257646		257	-0.000710291	-0.0383568	-0.326567
276	0.000559857	0.0147943	0.257492		256	-0.000876104	-0.0465129	-0.402648
275	-0.000578274	-0.0130265	-0.265951		255	-0.00107862	-0.0576588	-0.495489
274	-0.000184691	-0.00510437	-0.0850172		254	-0.000798533	-0.0460459	-0.367062
273	0.000506082	0.0153898	0.232788		253	-0.000805806	-0.0458967	-0.3704
272	0.00171611	0.0339302	0.787183		252	-0.00100453	-0.0644831	-0.461536
271	0.00482418	0.0436983	2.19712		251	-0.000891433	-0.0514254	-0.409678
270	0.00265452	0.0761272	1.21501		250	-0.000705937	-0.0457512	-0.324568
269	0.00163636	0.0504945	0.750739		249	-0.000216274	-0.0151263	-0.0995481
268	0.00249269	0.0709627	1.14136		248	0.000802419	0.0577729	0.368846
267	0.00215142	0.0572584	0.985875		247	0.000810849	0.0601984	0.372714
266	0.00171666	0.0455049	0.787433		246	0.000574179	0.0498053	0.26407
265	0.00221165	0.0560594	1.01334		245	0.000387133	0.0345284	0.178123
264	0.00365959	0.0689998	1.67118		244	0.000148991	0.013788	0.0685894
263	0.00300636	0.0660859	1.37494		243	0.000157712	0.0143319	0.0726028
262	0.00343485	0.0594961	1.56936		242	0.00063163	0.0621207	0.290454
261	0.00139877	0.0253486	0.642088		241	0.000303156	0.0311776	0.139511
260	0.00617463	0.0355013	2.80347		240	0.000104389	0.0116229	0.0480616
259	0.00133308	0.0151642	0.612026		239	-3.27003e-05	-0.0037629	-0.0150579
258	0.00053829	0.00481618	0.247585		238	-0.000230624	-0.029279	-0.10615
257	0.00204575	0.0138334	0.937681		237	-0.00044556	-0.0602579	-0.204978
256	0.00267979	0.0251437	1.22651		236	-0.000310563	-0.043022	-0.142917
255	0.00308723	0.0229851	1.41167		235	-0.000548709	-0.0822838	-0.252371
254	0.00370077	0.0483248	1.68983		234	-0.000757426	-0.125053	-0.3482
253	0.00214345	0.0228897	0.98224		233	-0.0010986	-0.195693	-0.504644
252	0.000182452	0.00313534	0.0839869		232	-0.00123341	-0.236688	-0.566396
251	-0.00222585	-0.0371251	-1.01981		231	-0.00152614	-0.310844	-0.700349
250	-0.00371843	-0.0709361	-1.69782		230	-0.00161638	-0.352958	-0.741605
249	-0.00225461	-0.0512765	-1.03291		229	-0.00192305	-0.445865	-0.881688
248	-0.000851533	-0.0274318	-0.391378		228	-0.00220744	-0.543763	-1.01141
247	-0.000878916	-0.0284958	-0.403938		227	-0.00270509	-0.703884	-1.23801
246	-0.00110295	-0.0451962	-0.506638		226	-0.00289004	-0.80756	-1.3221
245	-0.000715002	-0.0369018	-0.328729		225	-0.00296273	-0.881891	-1.35512
244	-0.000669945	-0.0367711	-0.308045		224	-0.00297916	-0.948455	-1.36259
243	6.96059e-06	0.000392968	0.00320542		223	-0.0031087	-1.0437	-1.42141
242	0.000295243	0.0183419	0.135872		222	-0.00306038	-1.10375	-1.39947
241	0.000491798	0.0349308	0.226225		221	-0.00315758	-1.20617	-1.4436
240	0.000312152	0.0251454	0.143648		220	-0.00314832	-1.28565	-1.4394
239	0.000599863	0.0554343	0.275866		219	-0.00315668	-1.37748	-1.44319
238	0.000385259	0.040876	0.177261		218	-0.00301416	-1.41724	-1.37848
237	0.000669238	0.0776282	0.307721		217	-0.00293138	-1.46185	-1.34088
236	0.000925365	0.114186	0.42524		216	-0.00283947	-1.4984	-1.29911
235	0.00108568	0.151855	0.498727		215	-0.0026548	-1.48726	-1.21514
234	0.00149501	0.232705	0.686114		214	-0.0024557	-1.48411	-1.12452
233	0.00179651	0.292412	0.82391		213	-0.00234148	-1.514	-1.0725
232	0.00205472	0.363042	0.94177		212	-0.00223771	-1.51932	-1.02521
231	0.00219694	0.428085	1.00663		211	-0.0020649	-1.48286	-0.946416
230	0.00247027	0.509944	1.13116		210	-0.00193474	-1.45771	-0.887025
229	0.00285994	0.625634	1.30842		209	-0.00171917	-1.40903	-0.78858
228	0.00293985	0.712316	1.34473		208	-0.0016108	-1.35671	-0.739056
227	0.00300477	0.768974	1.37422		207	-0.00151445	-1.32402	-0.695002
226	0.00311554	0.836311	1.42451		206	-0.00135859	-1.24971	-0.623699
225	0.00303378	0.889587	1.38739		205	-0.00116225	-1.14888	-0.533806
224	0.0029392	0.939485	1.34443		204	-0.00108738	-1.07792	-0.499505
223	0.00304726	1.03108	1.39351		203	-0.000995518	-1.01591	-0.457404
222	0.00297077	1.09651	1.35878		202	-0.000919154	-0.98518	-0.422391
221	0.00295129	1.15362	1.34992		201	-0.000822092	-0.934774	-0.377872
220	0.00298811	1.23947	1.36665		200	-0.000752198	-0.837755	-0.345801
219	0.00292621	1.31213	1.33853		199	-0.000640734	-0.735765	-0.294634
218	0.00277534	1.35316	1.26996		198	-0.00051071	-0.629296	-0.234914
217	0.00267835	1.40094	1.22585		197	-0.000456236	-0.573273	-0.209884
216	0.00254976	1.42811	1.16734		196	-0.000384428	-0.491848	-0.176879
215	0.00239619	1.44169	1.09742		195	-0.000308985	-0.417316	-0.142192
214	0.0023092	1.47428	1.05779		194	-0.000259358	-0.38236	-0.119368
213	0.00213586	1.47482	0.978778		193	-0.000249246	-0.376097	-0.114716
212	0.00200897	1.46324	0.920898		192	-0.000217265	-0.350362	-0.100004
211	0.00185885	1.44053	0.852379		191	-0.000192111	-0.342504	-0.0884311
210	0.00171129	1.41288	0.78498		190	-0.000135762	-0.261166	-0.0625009
209	0.00156726	1.37134	0.719153		189	-7.89371e-05	-0.161985	-0.0363453
208	0.0015014	1.3737	0.689036		188	-2.64325e-05	-0.0595395	-0.0121719
207	0.0014138	1.34777	0.648966		187	1.47445e-05	0.0364885	0.00678985
206	0.0013095	1.3101	0.601234		186	5.50698e-05	0.145684	0.0253574
205	0.00118622	1.25056	0.544783		185	0.000107999	0.30972	0.0497231
204	0.00108931	1.17542	0.500391		184	0.000157313	0.49002	0.0724192
203	0.000978564	1.08438	0.449632		183	0.000205658	0.68039	0.0946642
202	0.000901204	1.03915	0.41416		182	0.000257702	0.909048	0.118606
201	0.000832914	1.0019	0.382837		181	0.000283701	1.07356	0.130564
200	0.000860248	0.941704	0.395375		180	0.000311181	1.24731	0.143201
199	0.000751236	0.903018	0.345359		179	0.000336245	1.4361	0.154727
198	0.000676254	0.823741	0.310942		178	0.000342119	1.55898	0.157428
197	0.000560651	0.73992	0.257856		177	0.00034188	1.64254	0.157318
196	0.00053077	0.673675	0.24413		176	0.000341775	1.71435	0.157269
195	0.000417127	0.588978	0.19191		175	0.000318545	1.64923	0.146588
194	0.00035397	0.517203	0.162876		174	0.000287082	1.51212	0.132119
193	0.000300376	0.461238	0.138233		173	0.00024312	1.29411	0.111898
192	0.000240899	0.413394	0.110877		172	0.000182377	0.974666	0.0839526
191	0.000219368	0.388794	0.100972		171	0.00012851	0.683491	0.0591636
190	0.000176337	0.351756	0.0811731		170	7.83042e-05	0.413535	0.0360539
189	0.00013911	0.29669	0.0640421		169	4.22429e-05	0.222192	0.0194517
188	0.000102781	0.237327	0.0473212		168	2.78643e-05	0.146597	0.0128312
187	5.33882e-05	0.138316	0.0245832		167	2.34458e-05	0.124916	0.0107966
186	4.80584e-06	0.0133482	0.00221315		166	1.86571e-05	0.101292	0.00859156
185	-4.19973e-05	-0.127857	-0.0193386		165	5.12116e-06	0.0285465	0.00235835
184	-9.22217e-05	-0.302865	-0.0424607		164	-2.95427e-05	-0.169747	-0.013604
183	-0.000149124	-0.524382	-0.0686507		163	-5.78928e-05	-0.343902	-0.0266571
182	-0.000193054	-0.721734	-0.0888651		162	-9.15116e-05	-0.562937	-0.0421338
181	-0.000233752	-0.925184	-0.107589		161	-0.000104608	-0.666903	-0.0481622
180	-0.000276488	-1.15119	-0.127246		160	-0.00010636	-0.700184	-0.0489686
179	-0.000311502	-1.35775	-0.143349		159	-8.91776e-05	-0.605845	-0.0410594
178	-0.000340201	-1.54696	-0.156546		158	-5.71467e-05	-0.399571	-0.0263136
177	-0.000356886	-1.69109	-0.164217		157	-3.69217e-06	-0.0267361	-0.00170029
176	-0.00035878	-1.76202	-0.165088		156	4.14491e-05	0.313098	0.0190862
175	-0.000349447	-1.75978	-0.160797		155	8.34508e-05	0.667497	0.0384231
174	-0.000324275	-1.64943	-0.149223		154	0.000118909	1.01739	0.0547446
173	-0.000279632	-1.42868	-0.128692		153	0.000136189	1.248	0.0626978
172	-0.0002278	-1.15385	-0.104851		152	0.000128037	1.25817	0.0589458
171	-0.000163259	-0.815495	-0.0751553		151	0.000107676	1.14161	0.0495742
170	-0.000103899	-0.515542	-0.0478358		150	6.4106e-05	0.722561	0.0295176
169	-6.75615e-05	-0.334238	-0.0311084		149	1.9125e-05	0.228514	0.00880699
168	-5.11684e-05	-0.250271	-0.0235611		148	-2.13136e-05	-0.2693	-0.00981481
167	-4.98404e-05	-0.244235	-0.0229497		147	-5.01558e-05	-0.66191	-0.0230949
166	-5.28431e-05	-0.267658	-0.0243322		146	-6.93561e-05	-0.954632	-0.0319346
165	-3.65175e-05	-0.194411	-0.0168155		145	-6.72206e-05	-0.9604	-0.0309515
164	-9.98109e-06	-0.0555942	-0.00459636		144	-5.71402e-05	-0.853916	-0.0263106
163	1.74571e-05	0.0988175	0.00803898		143	-2.55346e-05	-0.399553	-0.0117584
162	4.19275e-05	0.251549	0.0193065		142	1.70409e-05	0.281146	0.0078473
161	5.96611e-05	0.379429	0.0274712		141	6.20787e-05	1.07428	0.0285842
160	6.31931e-05	0.406851	0.0290972		140	9.46061e-05	1.71533	0.0435582
159	5.37275e-05	0.363525	0.0247394
158	2.43789e-05	0.169327	0.0112263
157	-1.55394e-05	-0.112581	-0.0071559
156	-5.67303e-05	-0.441171	-0.0261219
155	-0.00010427	-0.838561	-0.0480066
154	-0.000130487	-1.17958	-0.0600736
153	-0.000147809	-1.40415	-0.0680454
152	-0.000140212	-1.45872	-0.0645491
151	-0.000115992	-1.32585	-0.053402
150	-8.45886e-05	-1.00695	-0.0389469
149	-4.28196e-05	-0.553298	-0.0197172
148	-1.41889e-05	-0.188624	-0.00653404
147	1.80677e-05	0.252732	0.00832016
146	3.50384e-05	0.511105	0.0161345
145	3.87852e-05	0.589893	0.0178596
144	4.55713e-05	0.678339	0.0209842
143	2.86918e-05	0.47057	0.0132122
142	-8.3446e-06	-0.148302	-0.00384276
141	-2.51628e-05	-0.448598	-0.0115872
140	-4.65139e-05	-0.863422	-0.0214182

## Sheet: isovaline
L-isovaline Gas					D-isovaline Gas
λ/nm	g	CD Norm	%ee*		λ/nm	g	CD Norm	%ee*		*%ee with epsilon=0,9999
280	-0.00114415	-0.139604	-0.525517		280	0.000617062	0.022033	0.283764
279	0.000699139	0.076896	0.321448		279	0.00213348	0.0697058	0.977691
278	-0.000925524	-0.0874439	-0.425313		278	0.000292673	0.00696782	0.13469
277	-0.0014909	-0.101479	-0.684235		277	0.00323436	0.0595155	1.47844
276	-0.00040352	-0.0404556	-0.185655		276	0.000272746	0.00812576	0.125525
275	0.000796741	0.0858615	0.366241		275	-0.000677362	-0.0227437	-0.311451
274	0.00128726	0.154839	0.591053		274	-0.000655882	-0.0214247	-0.301589
273	0.000590812	0.0702207	0.271709		273	-0.00117821	-0.0430964	-0.541118
272	-5.3242e-05	-0.00521508	-0.0245158		272	-0.00165436	-0.0574919	-0.758968
271	-0.000195181	-0.0136197	-0.0898437		271	-0.019473	-0.0215912	-8.57732
270	0.000161768	0.0193093	0.0744693		270	0.000607988	0.0255094	0.279597
269	0.000393597	0.0466516	0.181094		269	0.00203514	0.0785452	0.93284
268	0.000196529	0.0212886	0.0904639		268	0.00262766	0.108171	1.20279
267	-1.01408e-05	-0.0011384	-0.00466991		267	0.0019022	0.0823646	0.872168
266	-0.000175608	-0.0161092	-0.0808379		266	0.00121014	0.0330027	0.555741
265	-0.000206786	-0.0194483	-0.0951831		265	0.000886591	0.022513	0.407458
264	-0.000321225	-0.0329589	-0.14782		264	0.000285316	0.00980368	0.131306
263	-0.000897164	-0.0914696	-0.412307		263	-6.55946e-05	-0.0019685	-0.0302029
262	-0.00161038	-0.163349	-0.738863		262	-0.00113997	-0.0354341	-0.523599
261	-0.00153709	-0.136381	-0.705357		261	0.000377617	0.00784337	0.173748
260	-0.000598623	-0.0411663	-0.275297		260	-0.00104062	-0.0135976	-0.478078
259	8.05371e-05	0.00637311	0.0370818		259	-0.000548829	-0.0153039	-0.252426
258	0.000257919	0.0228823	0.118705		258	-0.00080803	-0.0173352	-0.37142
257	-0.000107674	-0.00840246	-0.0495733		257	-0.00226553	-0.0427563	-1.03789
256	0.000250556	0.0172775	0.115319		256	-0.00205319	-0.0389286	-0.941074
255	0.000376331	0.0272433	0.173157		255	-0.00183382	-0.0233383	-0.84095
254	0.00153803	0.116314	0.705789		254	-0.00466073	-0.0875203	-2.12347
253	0.00217415	0.167378	0.99624		253	-0.0076623	-0.128922	-3.46709
252	0.00177249	0.145513	0.812938		252	-0.00264561	-0.0813324	-1.21096
251	0.000224334	0.0196193	0.103256		251	-0.00096811	-0.0313414	-0.444839
250	-0.000336377	-0.0306416	-0.154788		250	0.000793312	0.0285673	0.364667
249	-0.000166301	-0.0139217	-0.0765553		249	0.00194975	0.0959363	0.893872
248	0.000316202	0.0352374	0.14551		248	0.000100165	0.00696553	0.0461169
247	0.000717783	0.0782258	0.330006		247	-0.00110849	-0.0733008	-0.509179
246	0.00167713	0.184053	0.769372		246	-0.00126976	-0.0976234	-0.583042
245	0.00132635	0.18325	0.608946		245	-0.00153064	-0.140372	-0.702406
244	0.000987313	0.13937	0.453643		244	-0.00143053	-0.14588	-0.65662
243	0.000945117	0.156056	0.434297		243	-0.00105944	-0.122276	-0.486701
242	0.00121112	0.205429	0.556188		242	-0.00104444	-0.140795	-0.479829
241	0.0013525	0.247701	0.620916		241	-0.00112982	-0.163298	-0.51895
240	0.0013958	0.280153	0.64073		240	-0.00135082	-0.210032	-0.620145
239	0.00128167	0.27174	0.588491		239	-0.00129806	-0.227792	-0.595994
238	0.00106002	0.247273	0.486969		238	-0.00112695	-0.214493	-0.517633
237	0.000632313	0.165231	0.290767		237	-0.00116152	-0.243958	-0.533471
236	0.000607986	0.171038	0.279596		236	-0.00124208	-0.289664	-0.570368
235	0.000708745	0.197064	0.325857		235	-0.00118588	-0.288191	-0.544629
234	0.000812921	0.236401	0.373664		234	-0.001167	-0.318806	-0.535981
233	0.00076644	0.251427	0.352336		233	-0.00107582	-0.312947	-0.494207
232	0.000946129	0.320223	0.434761		232	-0.00084964	-0.270848	-0.390509
231	0.000797869	0.298507	0.366758		231	-0.000822146	-0.2876	-0.377896
230	0.000709426	0.285973	0.32617		230	-0.000829205	-0.31475	-0.381135
229	0.000530467	0.228463	0.243991		229	-0.000856006	-0.350181	-0.393429
228	0.000525619	0.244622	0.241764		228	-0.000791517	-0.343032	-0.363843
227	0.000538712	0.271408	0.247779		227	-0.000643628	-0.300556	-0.295963
226	0.000541066	0.286247	0.24886		226	-0.000495915	-0.257365	-0.228117
225	0.000451995	0.261996	0.207935		225	-0.000456672	-0.249351	-0.210084
224	0.000408307	0.249714	0.187856		224	-0.000390899	-0.229508	-0.179854
223	0.000282391	0.184265	0.129961		223	-0.000334863	-0.216059	-0.154091
222	0.000206167	0.14872	0.0948984		222	-0.000181917	-0.127042	-0.083741
221	0.000161402	0.12361	0.0743009		221	-4.29464e-05	-0.0324174	-0.0197756
220	4.85598e-05	0.0401864	0.0223601		220	8.64095e-05	0.0704257	0.0397851
219	-4.18592e-05	-0.0372424	-0.019275		219	0.000144056	0.129084	0.0663183
218	-0.000115862	-0.111953	-0.053342		218	0.000191792	0.186673	0.0882844
217	-0.000145142	-0.157233	-0.0668179		217	0.00024407	0.259357	0.112335
216	-0.000178019	-0.203536	-0.0819473		216	0.000316733	0.363037	0.145755
215	-0.000286008	-0.354385	-0.131625		215	0.000350919	0.435291	0.161474
214	-0.000387801	-0.519562	-0.178429		214	0.00042425	0.575977	0.195184
213	-0.000482441	-0.722514	-0.221926		213	0.000478068	0.729442	0.219916
212	-0.000576599	-0.922842	-0.265181		212	0.000540266	0.875311	0.248492
211	-0.000615584	-1.04625	-0.283085		211	0.000591791	1.02497	0.272159
210	-0.000642155	-1.18298	-0.295287		210	0.00063162	1.19307	0.290449
209	-0.000655537	-1.36253	-0.301431		209	0.000627932	1.32401	0.288756
208	-0.000722345	-1.55279	-0.3321		208	0.000662807	1.45542	0.304768
207	-0.000759255	-1.71902	-0.349039		207	0.000686035	1.59333	0.315432
206	-0.000776416	-1.89937	-0.356914		206	0.000688562	1.7294	0.316592
205	-0.000733609	-2.01888	-0.337269		205	0.000672253	1.88657	0.309105
204	-0.000787881	-2.16253	-0.362175		204	0.000731393	2.04454	0.336253
203	-0.000832306	-2.35845	-0.382557		203	0.000748258	2.18841	0.343992
202	-0.000811275	-2.47947	-0.372909		202	0.000735338	2.31404	0.338063
201	-0.000755238	-2.54277	-0.347196		201	0.00069754	2.39477	0.320714
200	-0.000797709	-2.56714	-0.366684		200	0.00071817	2.38645	0.330183
199	-0.000759394	-2.53933	-0.349103		199	0.000691213	2.39277	0.317809
198	-0.000675858	-2.4764	-0.31076		198	0.000623095	2.34322	0.286534
197	-0.000604103	-2.31051	-0.277813		197	0.000584344	2.28316	0.268738
196	-0.000591208	-2.21217	-0.271891		196	0.000566889	2.19153	0.260721
195	-0.000528642	-2.09433	-0.243153		195	0.000503709	2.05725	0.231698
194	-0.000453515	-1.96087	-0.208634		194	0.000420028	1.87053	0.193243
193	-0.000413417	-1.7763	-0.190204		193	0.000371137	1.64096	0.170769
192	-0.000341682	-1.523	-0.157226		192	0.000288097	1.33266	0.132586
191	-0.000228674	-1.11438	-0.105253		191	0.000201461	1.01868	0.0927333
190	-0.000130899	-0.679081	-0.0602631		190	0.000129645	0.693057	0.0596861
189	-4.76042e-05	-0.252165	-0.0219201		189	6.54093e-05	0.359954	0.0301176
188	2.64094e-05	0.151424	0.0121613		188	5.21724e-06	0.0309684	0.0024026
187	7.42678e-05	0.466485	0.0341957		187	-4.96654e-05	-0.321215	-0.0228691
186	0.000115105	0.746579	0.0529939		186	-9.02077e-05	-0.605831	-0.0415335
185	0.000143189	0.990335	0.0659194		185	-0.000128404	-0.919289	-0.0591146
184	0.00016885	1.26493	0.0777279		184	-0.000164531	-1.26991	-0.0757405
183	0.000200505	1.55947	0.0922934		183	-0.000197723	-1.58708	-0.0910135
182	0.000231258	1.88524	0.106442		182	-0.000223655	-1.8768	-0.102944
181	0.000246993	2.14379	0.11368		181	-0.000240575	-2.14037	-0.110727
180	0.000256233	2.3337	0.11793		180	-0.000255404	-2.36523	-0.117549
179	0.000265911	2.54321	0.122382		179	-0.000272531	-2.63186	-0.125427
178	0.000263273	2.6775	0.121168		178	-0.000277952	-2.83253	-0.12792
177	0.000256709	2.74123	0.118149		177	-0.000281746	-2.99564	-0.129665
176	0.000237358	2.63407	0.109248		176	-0.000273189	-3.00173	-0.125729
175	0.000202353	2.33101	0.0931436		175	-0.00025079	-2.84673	-0.115426
174	0.000162212	1.91342	0.0746736		174	-0.00022133	-2.55322	-0.101874
173	0.000126614	1.5155	0.0582907		173	-0.000184205	-2.14671	-0.0847938
172	8.51127e-05	1.03385	0.0391882		172	-0.000136172	-1.595	-0.0626899
171	3.53272e-05	0.431018	0.0162675		171	-9.43376e-05	-1.10274	-0.0434346
170	-1.0137e-05	-0.12395	-0.00466816		170	-5.07916e-05	-0.591595	-0.0233877
169	-5.24197e-05	-0.644159	-0.0241373		169	-7.95265e-06	-0.0928737	-0.00366226
168	-8.83271e-05	-1.09727	-0.0406679		168	2.9154e-05	0.343375	0.013425
167	-0.000120683	-1.53738	-0.0555611		167	6.3444e-05	0.765412	0.0292128
166	-0.000149787	-1.97746	-0.0689555		166	8.8537e-05	1.10763	0.0407645
165	-0.000166413	-2.29434	-0.0766066		165	9.51007e-05	1.24601	0.0437859
164	-0.000167795	-2.43773	-0.0772427		164	8.63854e-05	1.19927	0.039774
163	-0.000152002	-2.33177	-0.0699749		163	7.33512e-05	1.07974	0.0337738
162	-0.000139264	-2.25387	-0.0641127		162	6.95701e-05	1.08705	0.0320331
161	-0.000150513	-2.57465	-0.06929		161	7.77883e-05	1.29035	0.0358164
160	-0.000177825	-3.19733	-0.081858		160	0.000106103	1.856	0.0488501
159	-0.000219342	-4.14107	-0.10096		159	0.000142253	2.62167	0.0654887
158	-0.000263434	-5.14179	-0.121242		158	0.000183256	3.5023	0.0843569
157	-0.000301611	-6.06512	-0.138801		157	0.00022043	4.35007	0.10146
156	-0.000328979	-6.80112	-0.151386		156	0.000249591	5.07037	0.114875
155	-0.000347338	-7.4055	-0.159827		155	0.000268198	5.63337	0.123434
154	-0.000348005	-7.75321	-0.160134		154	0.000265576	5.82693	0.122227
153	-0.00032389	-7.50357	-0.149046		153	0.000245046	5.59815	0.112784
152	-0.000284269	-6.84996	-0.130825		152	0.000207307	4.93345	0.0954229
151	-0.0002288	-5.79689	-0.105311		151	0.000155756	3.88324	0.0717027
150	-0.000178813	-4.65428	-0.0823126		150	9.88214e-05	2.53941	0.0454986
149	-0.000127706	-3.46844	-0.0587934		149	5.14388e-05	1.37855	0.0236856
148	-9.11739e-05	-2.5829	-0.0419783		148	7.43439e-06	0.207633	0.0034236
147	-5.05772e-05	-1.47349	-0.0232889		147	-1.7352e-05	-0.498817	-0.00799056
146	-2.09196e-05	-0.628675	-0.00963336		146	-4.16249e-05	-1.23525	-0.0191671
145	7.89853e-06	0.247972	0.00363734		145	-6.60351e-05	-2.03382	-0.0304057
144	2.9182e-05	0.935764	0.0134379		144	-9.41696e-05	-2.97641	-0.0433573
143	5.63947e-05	1.87693	0.0259673		143	-0.000132299	-4.33758	-0.0609074
142	9.24467e-05	3.19812	0.0425642		142	-0.000174303	-5.95441	-0.0802372
141	0.000125422	4.5585	0.0577421		141	-0.000207071	-7.40106	-0.0953142
140	0.000164443	6.28986	0.0757		140	-0.000247258	-9.30654	-0.113802

## Sheet: proline
L-proline Gas					D-proline gas
λ/nm	g	CD Norm	%ee*		λ/nm	g	CD Norm	%ee*		*%ee with epsilon=0,9999
280	-0.000826868	-0.0887643	-0.380062		280	0.00146697	0.165949	0.673287
279	0.000236842	0.0243708	0.10901		279	0.00116931	0.136073	0.537041
278	-0.000233361	-0.023234	-0.107409		278	0.000623154	0.0692983	0.286561
277	0.000139982	0.0141561	0.0644435		277	0.000272768	0.0312085	0.125535
276	2.38058e-05	0.00259929	0.0109624		276	-0.000116009	-0.0149225	-0.0534099
275	8.93066e-05	0.00987925	0.0411187		275	-0.000236143	-0.0292108	-0.108689
274	0.000397741	0.0446832	0.182999		274	-0.000418742	-0.0522435	-0.192652
273	0.000185702	0.0205447	0.0854824		273	-0.000862212	-0.110131	-0.396276
272	5.08382e-05	0.00560806	0.0234091		272	-0.000936292	-0.119158	-0.43025
271	-8.84877e-05	-0.00984325	-0.0407418		271	-0.000637543	-0.0768628	-0.293169
270	-0.000221258	-0.0264204	-0.101841		270	-0.000480101	-0.0669597	-0.22085
269	-0.000179208	-0.0216521	-0.0824941		269	-0.000346351	-0.0489284	-0.159373
268	-4.79925e-05	-0.0057769	-0.0220989		268	-0.000168524	-0.0241667	-0.0775783
267	-0.000117601	-0.0144973	-0.0541425		267	-1.48664e-05	-0.00204069	-0.00684602
266	-0.000167038	-0.01963	-0.0768945		266	0.000168252	0.0230889	0.0774528
265	-0.000219545	-0.0280756	-0.101053		265	0.000169756	0.0259157	0.0781451
264	-0.000378034	-0.0501684	-0.17394		264	0.000133611	0.020659	0.0615111
263	-0.000447567	-0.0580711	-0.2059		263	0.00020783	0.0315609	0.0956637
262	-0.000489433	-0.0651485	-0.225138		262	0.000462688	0.0712296	0.212849
261	-0.000629809	-0.0845683	-0.289618		261	0.000532196	0.0819452	0.244785
260	-0.000902105	-0.119247	-0.414573		260	0.000774093	0.120634	0.355848
259	-0.000919736	-0.12697	-0.422659		259	0.000856545	0.14075	0.393677
258	-0.000925949	-0.132068	-0.425507		258	0.00094782	0.158734	0.435536
257	-0.000978794	-0.141894	-0.449737		257	0.00115152	0.203894	0.528892
256	-0.000962559	-0.144069	-0.442294		256	0.00117945	0.210792	0.541682
255	-0.00102121	-0.162291	-0.469179		255	0.00114548	0.220385	0.526122
254	-0.00116115	-0.190927	-0.5333		254	0.00129552	0.268009	0.594834
253	-0.00129025	-0.221008	-0.592419		253	0.00142676	0.293877	0.654893
252	-0.00133983	-0.243678	-0.615115		252	0.00172581	0.376094	0.791616
251	-0.00143498	-0.276779	-0.658656		251	0.00201246	0.466545	0.922489
250	-0.00148117	-0.298862	-0.679781		250	0.0020222	0.490863	0.926937
249	-0.00161727	-0.339835	-0.742014		249	0.00217475	0.560365	0.996512
248	-0.00157397	-0.35281	-0.722219		248	0.00234765	0.62881	1.07531
247	-0.00161706	-0.382329	-0.741919		247	0.00260024	0.717065	1.19031
246	-0.0016999	-0.419861	-0.779775		246	0.00280079	0.813848	1.28153
245	-0.00176843	-0.464874	-0.811087		245	0.00289243	0.885649	1.32318
244	-0.00193114	-0.533866	-0.88538		244	0.00298168	0.966774	1.36373
243	-0.00202539	-0.591311	-0.92839		243	0.00304579	1.04111	1.39285
242	-0.00204158	-0.630568	-0.935776		242	0.00302162	1.10832	1.38187
241	-0.00205328	-0.67248	-0.941114		241	0.003163	1.20944	1.44606
240	-0.0019461	-0.677947	-0.892207		240	0.00336516	1.33244	1.53777
239	-0.0019241	-0.710063	-0.882165		239	0.00344647	1.42651	1.57463
238	-0.00190994	-0.750946	-0.875702		238	0.00342783	1.51563	1.56618
237	-0.00197674	-0.81574	-0.906194		237	0.00339153	1.58733	1.54972
236	-0.00208451	-0.898611	-0.955359		236	0.00343545	1.675	1.56963
235	-0.00208287	-0.957641	-0.95461		235	0.003437	1.76652	1.57034
234	-0.00206658	-0.998516	-0.94718		234	0.00350439	1.87031	1.60088
233	-0.00202517	-1.02625	-0.928288		233	0.0035379	1.95855	1.61606
232	-0.00198298	-1.06301	-0.909038		232	0.00344552	2.03384	1.5742
231	-0.00195027	-1.1137	-0.894109		231	0.00342186	2.09499	1.56347
230	-0.00196102	-1.17919	-0.899018		230	0.00339267	2.19308	1.55024
229	-0.00190786	-1.21144	-0.874752		229	0.00334437	2.26318	1.52834
228	-0.00185532	-1.23617	-0.850765		228	0.0032697	2.32558	1.49447
227	-0.00177411	-1.25161	-0.813681		227	0.00316039	2.35822	1.44487
226	-0.00167998	-1.25497	-0.770676		226	0.00300001	2.37782	1.37206
225	-0.00159218	-1.25734	-0.730544		225	0.0028964	2.39518	1.32498
224	-0.00149823	-1.2574	-0.687586		224	0.00271483	2.40119	1.24244
223	-0.00139276	-1.24939	-0.639339		223	0.00257112	2.40163	1.17706
222	-0.00132253	-1.26308	-0.607194		222	0.00240903	2.38268	1.10327
221	-0.00122476	-1.24805	-0.562436		221	0.00224158	2.34978	1.02698
220	-0.00113124	-1.23674	-0.519602		220	0.00209782	2.33225	0.961432
219	-0.00103014	-1.21016	-0.473273		219	0.00195461	2.32547	0.89609
218	-0.00092309	-1.16639	-0.424196		218	0.00182833	2.32018	0.838443
217	-0.000846916	-1.15122	-0.38926		217	0.00169334	2.31111	0.776777
216	-0.000789609	-1.14829	-0.362968		216	0.00155607	2.26798	0.714035
215	-0.000727938	-1.13798	-0.334667		215	0.0014126	2.20051	0.648413
214	-0.000661848	-1.11157	-0.304328		214	0.00126769	2.11725	0.582092
213	-0.000594953	-1.07386	-0.273611		213	0.00113204	2.02197	0.519965
212	-0.000516264	-0.99498	-0.237466		212	0.000969586	1.83986	0.445515
211	-0.000425146	-0.873305	-0.195595		211	0.000801475	1.6227	0.368413
210	-0.000329564	-0.721423	-0.151655		210	0.000615859	1.33	0.283212
209	-0.00023111	-0.539869	-0.106374		209	0.000414717	0.957761	0.190802
208	-0.000150987	-0.373363	-0.069508		208	0.000228204	0.555441	0.105037
207	-7.0787e-05	-0.185477	-0.0325933		207	5.62794e-05	0.145445	0.0259143
206	-1.54303e-06	-0.00431686	-0.000710591		206	-9.01986e-05	-0.248409	-0.0415293
205	5.53804e-05	0.165625	0.0255004		205	-0.000197846	-0.582771	-0.0910698
204	0.000103617	0.327048	0.0477061		204	-0.00029285	-0.904803	-0.134772
203	0.000140957	0.4718	0.0648918		203	-0.000353863	-1.15843	-0.162827
202	0.000153653	0.546619	0.070735		202	-0.000399209	-1.38361	-0.183674
201	0.000170429	0.643762	0.0784549		201	-0.000419516	-1.54544	-0.193008
200	0.000177397	0.702355	0.081661		200	-0.000430847	-1.65793	-0.198216
199	0.000172355	0.722832	0.0793407		199	-0.000408791	-1.66103	-0.188078
198	0.000143644	0.636575	0.0661285		198	-0.000350872	-1.50643	-0.161452
197	9.85517e-05	0.457155	0.0453745		197	-0.000259544	-1.15964	-0.119453
196	4.04505e-05	0.19443	0.0186264		196	-0.000146724	-0.675872	-0.0675459
195	-2.02231e-05	-0.0995152	-0.00931264		195	-2.94708e-05	-0.139818	-0.0135709
194	-7.25435e-05	-0.363246	-0.0334019		194	7.19865e-05	0.347555	0.0331455
193	-0.000108076	-0.537946	-0.0497585		193	0.000153389	0.73525	0.0706134
192	-0.000120322	-0.596951	-0.055395		192	0.000175871	0.840896	0.0809588
191	-9.49176e-05	-0.477197	-0.0437016		191	0.000110778	0.537269	0.051002
190	-2.87108e-05	-0.146302	-0.013221		190	-3.73501e-05	-0.18396	-0.0171989
189	6.42577e-05	0.333422	0.0295874		189	-0.000229263	-1.14637	-0.105524
188	0.000159481	0.845606	0.0734168		188	-0.000428413	-2.18783	-0.197097
187	0.000233413	1.24804	0.107433		187	-0.00058355	-3.01635	-0.268374
186	0.000280908	1.50232	0.129279		186	-0.000689884	-3.5619	-0.317199
185	0.000307394	1.6506	0.14146		185	-0.000766329	-3.98526	-0.352285
184	0.000318434	1.73276	0.146537		184	-0.00080355	-4.24846	-0.369364
183	0.000311864	1.72183	0.143515		183	-0.000799698	-4.28662	-0.367597
182	0.000284053	1.60048	0.130726		182	-0.000750995	-4.10432	-0.345249
181	0.00022633	1.3051	0.104174		181	-0.00064292	-3.61309	-0.295638
180	0.000152733	0.896839	0.0703114		180	-0.000507307	-2.91641	-0.233351
179	8.42298e-05	0.50544	0.0387817		179	-0.000373896	-2.20912	-0.172037
178	3.0728e-05	0.189146	0.0141498		178	-0.000266592	-1.63056	-0.122695
177	-5.51662e-06	-0.0348972	-0.00254047		177	-0.000204511	-1.29264	-0.0941367
176	-2.1421e-05	-0.139429	-0.00986424		176	-0.000183735	-1.19987	-0.0845775
175	-1.90731e-05	-0.127879	-0.0087831		175	-0.000183625	-1.23981	-0.0845266
174	-1.46335e-05	-0.100877	-0.00673877		174	-0.000184304	-1.28022	-0.0848391
173	-1.58787e-05	-0.111488	-0.00731217		173	-0.00016299	-1.15645	-0.0750314
172	-4.07474e-05	-0.289727	-0.0187631		172	-0.000106502	-0.768684	-0.0490342
171	-9.29472e-05	-0.66435	-0.0427946		171	-1.033e-05	-0.0753959	-0.00475701
170	-0.000166267	-1.19643	-0.0765397		170	0.000119876	0.883336	0.0551895
169	-0.000244319	-1.77049	-0.11245		169	0.00027241	2.0268	0.125371
168	-0.00031389	-2.29676	-0.144447		168	0.00042252	3.17683	0.194389
167	-0.000359183	-2.66175	-0.165273		167	0.000540694	4.12465	0.248689
166	-0.000379091	-2.85723	-0.174425		166	0.0005962	4.62011	0.274184
165	-0.000373374	-2.85864	-0.171797		165	0.000579538	4.55411	0.266531
164	-0.000339343	-2.62326	-0.156151		164	0.000496369	3.94881	0.228325
163	-0.00028447	-2.22129	-0.130918		163	0.00036547	2.94107	0.168164
162	-0.000211053	-1.68181	-0.0971462		162	0.000209788	1.71988	0.0965642
161	-0.00012956	-1.06486	-0.0596468		161	6.17623e-05	0.519729	0.0284385
160	-5.45716e-05	-0.464336	-0.025128		160	-5.20124e-05	-0.449799	-0.0239497
159	-1.62088e-06	-0.0141274	-0.000746442		159	-0.000124138	-1.09624	-0.0571515
158	2.98953e-05	0.267286	0.0137663		158	-0.000164276	-1.47521	-0.0756231
157	3.80645e-05	0.343577	0.0175278		157	-0.00017617	-1.59232	-0.0810966
156	3.32388e-05	0.303721	0.0153058		156	-0.000179582	-1.63442	-0.0826664
155	1.39917e-05	0.12871	0.0064432		155	-0.000159115	-1.45401	-0.0732483
154	-1.83521e-05	-0.170617	-0.0084511		154	-0.000120836	-1.11662	-0.0556314
153	-4.96383e-05	-0.470513	-0.0228567		153	-6.73301e-05	-0.632495	-0.0310019
152	-7.65063e-05	-0.742645	-0.0352263		152	-2.71366e-05	-0.261854	-0.0124961
151	-9.01824e-05	-0.903096	-0.0415219		151	1.60967e-06	0.0160127	0.000741277
150	-0.000108716	-1.11576	-0.050053		150	1.72797e-05	0.177221	0.00795728
149	-0.00012943	-1.36331	-0.0595871		149	4.48342e-05	0.474077	0.0206448
148	-0.000170752	-1.85504	-0.0786034		148	7.15177e-05	0.781185	0.0329297
147	-0.000184114	-2.05564	-0.0847517		147	0.000150606	1.69684	0.0693328
146	-0.000211385	-2.44143	-0.0972991		146	0.000242411	2.83006	0.111572
145	-0.000253849	-3.08162	-0.116834		145	0.000355025	4.33403	0.163362
144	-0.00033088	-4.22337	-0.15226		144	0.000456379	5.88052	0.20995
143	-0.000394277	-5.36424	-0.181407		143	0.000557333	7.62966	0.256332
142	-0.00044717	-6.43242	-0.205717		142	0.000637451	9.24314	0.293127
141	-0.000457106	-7.05184	-0.210284		141	0.000686809	10.5961	0.315787
140	-0.000445138	-7.23439	-0.204784		140	0.000700321	11.3984	0.32199
139	-0.000418207	-7.0706	-0.192406		139	0.000715242	12.0826	0.328839
138	-0.000403565	-7.21526	-0.185676		138	0.000670139	11.7779	0.308135
137	-0.000367914	-6.71764	-0.169287		137	0.000614359	11.1085	0.282523
136	-0.000345703	-6.40469	-0.159075		136	0.000570593	10.5816	0.262423
135	-0.000315497	-6.06116	-0.145186		135	0.000528715	10.0368	0.243186

## Sheet: norvaline
L-norvaline Gas					D-norvaline Gas
λ/nm	g	CD Norm	%ee*		λ/nm	g	CD Norm	%ee*		*%ee with epsilon=0,9999
280	-0.000207908	-0.0112951	-0.0956996		300	0.00631879	0.219561	2.86798
279	0.000906416	0.0429157	0.41655		299	-0.00201728	-0.0631052	-0.924688
278	0.000359655	0.0195799	0.16549		298	0.00156111	0.0597281	0.716341
277	0.00092674	0.0486086	0.42587		297	-0.00124449	-0.0432123	-0.57147
276	-0.000205982	-0.0135432	-0.0948135		296	-0.000918602	-0.0289266	-0.422138
275	-0.00026294	-0.0156118	-0.121015		295	-0.000950671	-0.0224623	-0.436843
274	0.000204422	0.0126422	0.0940953		294	-0.000729957	-0.0266752	-0.335593
273	-0.000824077	-0.04755	-0.378782		293	-0.00120079	-0.0329322	-0.551458
272	-0.000550028	-0.0339601	-0.252977		292	-0.00128347	-0.0531793	-0.589315
271	-4.04245e-05	-0.00178624	-0.0186144		291	-0.000298564	-0.00879634	-0.137399
270	0.00026603	0.0158463	0.122436		290	8.69411e-05	0.00362865	0.0400298
269	0.000654855	0.0409745	0.301118		289	0.000376257	0.0102147	0.173123
268	7.38494e-05	0.00411282	0.0340031		288	-0.000554161	-0.0147409	-0.254875
267	-0.000592473	-0.0418914	-0.272472		287	-0.00137804	-0.041074	-0.632602
266	-0.000834666	-0.0459648	-0.38364		286	-0.000446345	-0.0149207	-0.205339
265	-0.00044187	-0.029911	-0.203282		285	-0.000760016	-0.0188892	-0.349389
264	0.000259347	0.0184693	0.119362		284	-0.00276882	-0.0393444	-1.26699
263	0.000569594	0.0365723	0.261964		283	-0.00143379	-0.0567729	-0.658108
262	0.00063141	0.0436595	0.290353		282	-0.00234721	-0.0701247	-1.07511
261	-0.00019783	-0.0129129	-0.0910624		281	-0.00286868	-0.0882094	-1.31239
260	-0.000313416	-0.0188752	-0.144229		280	-0.00060574	-0.0507062	-0.278565
259	-0.00134303	-0.0835752	-0.616578		279	-0.000481593	-0.0383149	-0.221536
258	-0.00139474	-0.0890365	-0.640244		278	-0.000519369	-0.0331995	-0.238892
257	-0.00108821	-0.0641776	-0.499883		277	-0.000780692	-0.0506424	-0.358877
256	-7.34645e-05	-0.00489815	-0.0338259		276	0.000164443	0.0131629	0.0756999
255	0.000180065	0.0113427	0.0828885		275	-6.61005e-05	-0.00520538	-0.0304358
254	0.000437326	0.0292158	0.201193		274	-5.67636e-05	-0.00452065	-0.0261372
253	0.000664575	0.0520065	0.30558		273	-0.000153654	-0.0137107	-0.0707355
252	-0.000307748	-0.0294741	-0.141623		272	0.000101838	0.0082296	0.0468869
251	-0.000863001	-0.079369	-0.396638		271	-0.000127909	-0.00740571	-0.0588868
250	-0.000843157	-0.0816357	-0.387535		270	0.000297506	0.0252949	0.136913
249	-0.000928319	-0.0865978	-0.426594		269	-0.000181397	-0.0158246	-0.0835017
248	-0.00083946	-0.0960382	-0.385839		268	-0.000634235	-0.0503063	-0.29165
247	-0.00120295	-0.145956	-0.552446		267	-0.000636922	-0.0539271	-0.292884
246	-0.00135885	-0.172348	-0.623822		266	-0.000872054	-0.0765985	-0.40079
245	-0.00163122	-0.209131	-0.748391		265	-0.00106035	-0.0838603	-0.487119
244	-0.00159921	-0.219216	-0.733759		264	-0.000624119	-0.0486359	-0.287005
243	-0.00159652	-0.224835	-0.732526		263	-0.000474764	-0.0365627	-0.218398
242	-0.00159583	-0.248247	-0.732211		262	-0.000671614	-0.053862	-0.308812
241	-0.0015201	-0.249025	-0.69759		261	-0.000500244	-0.039418	-0.230106
240	-0.00121334	-0.219619	-0.557207		260	-0.000836738	-0.0521351	-0.384591
239	-0.00122118	-0.232095	-0.560797		259	-0.000618621	-0.0456946	-0.28448
238	-0.000736896	-0.15323	-0.338778		258	-0.000135885	-0.010053	-0.0625579
237	-0.000604123	-0.13511	-0.277822		257	0.000559173	0.0374049	0.257178
236	-0.000507321	-0.116836	-0.233357		256	0.000663742	0.0447329	0.305198
235	-0.000359712	-0.090542	-0.165517		255	0.000901938	0.0661065	0.414496
234	-9.25181e-06	-0.00240713	-0.00426053		254	0.000723403	0.055294	0.332585
233	0.000357918	0.100282	0.164692		253	0.00107347	0.0926516	0.493132
232	0.000571713	0.173925	0.262937		252	0.00227679	0.179918	1.04303
231	0.000719333	0.225524	0.330717		251	0.00206371	0.168356	0.945872
230	0.000922535	0.309605	0.423942		250	0.00173047	0.155937	0.793742
229	0.00114242	0.405887	0.524721		249	0.00109412	0.102927	0.502592
228	0.00137881	0.530413	0.632952		248	0.000716121	0.075677	0.329243
227	0.0018068	0.72643	0.828609		247	0.00109833	0.114789	0.504524
226	0.00205679	0.877829	0.942715		246	0.00126118	0.134888	0.579111
225	0.00222566	0.996653	1.01972		245	0.00142484	0.177242	0.654014
224	0.00229609	1.10547	1.05182		244	0.00174027	0.216347	0.79822
223	0.00235178	1.19876	1.07719		243	0.00146411	0.196745	0.671981
222	0.00236138	1.27018	1.08157		242	0.001648	0.247021	0.75606
221	0.00238154	1.39606	1.09075		241	0.00158652	0.250431	0.727955
220	0.00247353	1.55262	1.13264		240	0.00151592	0.248272	0.695676
219	0.00248718	1.6224	1.13886		239	0.00126947	0.229331	0.582909
218	0.00234439	1.66219	1.07383		238	0.00126208	0.246727	0.579523
217	0.00239045	1.80686	1.0948		237	0.00103047	0.207823	0.473424
216	0.00231792	1.87665	1.06177		236	0.000711331	0.160623	0.327044
215	0.00233979	2.01549	1.07173		235	0.000210379	0.0513924	0.0968362
214	0.00230854	2.14558	1.05749		234	-7.21144e-05	-0.0188536	-0.0332044
213	0.00216663	2.15868	0.99281		233	-0.000279321	-0.0769569	-0.128549
212	0.0020282	2.14462	0.929671		232	-0.000391885	-0.118195	-0.180307
211	0.00188963	2.12346	0.866429		231	-0.000553051	-0.175254	-0.254365
210	0.00174455	2.09371	0.800176		230	-0.000757894	-0.253299	-0.348415
209	0.00166599	2.1111	0.764282		229	-0.000978952	-0.349933	-0.449809
208	0.00157996	2.11108	0.724959		228	-0.00121723	-0.457435	-0.558986
207	0.00146312	2.06426	0.671527		227	-0.00139197	-0.548116	-0.638975
206	0.00134788	1.98908	0.6188		226	-0.00153744	-0.664471	-0.705516
205	0.00124818	1.93735	0.57316		225	-0.00183073	-0.831498	-0.839539
204	0.00118894	1.8997	0.546029		224	-0.00198126	-0.966134	-0.908255
203	0.00115761	1.92975	0.53168		223	-0.00211566	-1.08659	-0.969567
202	0.00108103	1.88115	0.496596		222	-0.00219302	-1.18963	-1.00484
201	0.00101986	1.84003	0.468563		221	-0.00214637	-1.26976	-0.983571
200	0.000970411	1.77937	0.445894		220	-0.00224158	-1.40014	-1.02697
199	0.000881572	1.6725	0.405156		219	-0.00227392	-1.5349	-1.04172
198	0.000802134	1.58826	0.368715		218	-0.00224354	-1.61275	-1.02787
197	0.00076266	1.544	0.350602		217	-0.0022057	-1.71811	-1.01062
196	0.000693772	1.44491	0.318984		216	-0.00218488	-1.80161	-1.00113
195	0.000617196	1.33687	0.283826		215	-0.00213869	-1.88284	-0.980071
194	0.000539392	1.22234	0.248091		214	-0.00203445	-1.91154	-0.932523
193	0.000465951	1.08904	0.214348		213	-0.00195716	-1.97103	-0.897257
192	0.000397889	0.978491	0.183067		212	-0.0018276	-1.95655	-0.838107
191	0.0003395	0.894404	0.156223		211	-0.00175218	-1.98703	-0.803663
190	0.000289735	0.816469	0.133339		210	-0.001646	-2.00266	-0.755145
189	0.000257096	0.77207	0.118327		209	-0.0015539	-2.00642	-0.713044
188	0.000193319	0.628117	0.088987		208	-0.00148031	-1.98698	-0.679392
187	0.000122376	0.429354	0.0563405		207	-0.0013736	-1.94434	-0.630568
186	5.66298e-05	0.21259	0.0260756		206	-0.00123919	-1.84255	-0.569045
185	-2.16591e-05	-0.08716	-0.00997389		205	-0.00115307	-1.78791	-0.529602
184	-0.000101014	-0.433924	-0.0465077		204	-0.00110542	-1.7775	-0.507772
183	-0.000173118	-0.787268	-0.0796921		203	-0.00102139	-1.69155	-0.469263
182	-0.000263301	-1.25897	-0.121181		202	-0.000947943	-1.63177	-0.435593
181	-0.000351907	-1.76228	-0.161928		201	-0.000896408	-1.59337	-0.41196
180	-0.00042129	-2.19517	-0.193823		200	-0.000833873	-1.49539	-0.383276
179	-0.000479674	-2.59343	-0.220654		199	-0.000774127	-1.43892	-0.355864
178	-0.000530294	-2.96396	-0.243912		198	-0.000711774	-1.37249	-0.327247
177	-0.000549405	-3.16886	-0.25269		197	-0.000646811	-1.2861	-0.297424
176	-0.000575894	-3.39763	-0.264858		196	-0.000594292	-1.20567	-0.273308
175	-0.000582012	-3.49228	-0.267668		195	-0.000521522	-1.11546	-0.239882
174	-0.000579686	-3.49373	-0.266599		194	-0.000452437	-1.02831	-0.208138
173	-0.000556712	-3.35108	-0.256047		193	-0.000381955	-0.912182	-0.175742
172	-0.000517735	-3.07481	-0.238142		192	-0.000324042	-0.831918	-0.149115
171	-0.000459926	-2.69035	-0.21158		191	-0.000272804	-0.75855	-0.125552
170	-0.00040546	-2.33156	-0.186547		190	-0.000225895	-0.6835	-0.103974
169	-0.000362382	-2.06334	-0.166744		189	-0.00018067	-0.59353	-0.0831669
168	-0.000333931	-1.9037	-0.153663		188	-0.000129726	-0.47127	-0.0597231
167	-0.000333051	-1.92398	-0.153258		187	-7.4055e-05	-0.29456	-0.0340978
166	-0.000338783	-2.00699	-0.155894		186	-2.43059e-05	-0.104911	-0.0111927
165	-0.000372461	-2.29349	-0.171378		185	3.13048e-05	0.145496	0.0144153
164	-0.000397499	-2.57032	-0.182888		184	8.38949e-05	0.416953	0.0386275
163	-0.000411785	-2.8057	-0.189455		183	0.000126192	0.659298	0.0580967
162	-0.000414805	-2.988	-0.190842		182	0.000174998	0.953626	0.080557
161	-0.000378891	-2.88468	-0.174334		181	0.000233545	1.31564	0.107493
160	-0.000313303	-2.50691	-0.144177		180	0.000294315	1.70909	0.135445
159	-0.000230287	-1.92902	-0.105995		179	0.000353793	2.10222	0.162795
158	-0.000140436	-1.22536	-0.0646523		178	0.000398894	2.41708	0.183529
157	-5.31415e-05	-0.48363	-0.0244695		177	0.000433805	2.67688	0.199575
156	2.14055e-05	0.204265	0.00985711		176	0.000460134	2.87571	0.211675
155	7.09962e-05	0.714075	0.0326896		175	0.0004654	2.93633	0.214095
154	9.70846e-05	1.04024	0.0446991		174	0.000459518	2.89007	0.211392
153	9.15503e-05	1.04681	0.0421516		173	0.000434608	2.69909	0.199944
152	5.38403e-05	0.654825	0.0247913		172	0.000383968	2.34746	0.176668
151	-1.34605e-06	-0.0174471	-0.000619878		171	0.0003331	1.99684	0.153281
150	-6.08609e-05	-0.837092	-0.0280236		170	0.000294667	1.72649	0.135607
149	-0.000114483	-1.66969	-0.0527074		169	0.000258263	1.49688	0.118864
148	-0.000145215	-2.23954	-0.0668517		168	0.000239152	1.3809	0.110073
147	-0.000167396	-2.72669	-0.0770589		167	0.000252182	1.46938	0.116067
146	-0.000192653	-3.32047	-0.0886808		166	0.000269394	1.61006	0.123984
145	-0.000208689	-3.83838	-0.0960585		165	0.000287821	1.78408	0.132459
144	-0.000219925	-4.26917	-0.101228		164	0.000286339	1.86367	0.131777
143	-0.000222856	-4.60957	-0.102576		163	0.000265208	1.82325	0.122058
142	-0.000218151	-4.74527	-0.100412		162	0.000233375	1.69537	0.107415
141	-0.000200873	-4.66889	-0.0924625		161	0.000201696	1.55239	0.0928411
140	-0.000181801	-4.43132	-0.0836876		160	0.000154355	1.24847	0.071058
					159	9.62599e-05	0.813882	0.0443195
					158	1.74766e-05	0.153541	0.00804795
					157	-6.49728e-05	-0.594897	-0.0299166
					156	-0.000143055	-1.36622	-0.0658578
					155	-0.000192781	-1.94455	-0.0887395
					154	-0.00021623	-2.32076	-0.0995282
					153	-0.000202983	-2.31986	-0.0934333
					152	-0.000162382	-1.9741	-0.0747519
					151	-0.000117755	-1.51831	-0.0542137
					150	-8.11544e-05	-1.11258	-0.037366
					149	-5.36948e-05	-0.780629	-0.0247243
					148	-2.68479e-05	-0.411864	-0.0123632
					147	1.09287e-06	0.017664	0.000503283
					146	2.988e-05	0.512328	0.0137593
					145	5.92071e-05	1.07965	0.0272622
					144	8.1472e-05	1.57125	0.0375122
					143	9.14144e-05	1.87475	0.042089
					142	8.67745e-05	1.88096	0.0399531
					141	6.66962e-05	1.53426	0.03071
					140	3.80248e-05	0.915916	0.0175095

## Sheet: leucine
L-leucine Gas					D-leucine Gas
λ/nm	g	CD Norm	%ee*		λ/nm	g	CD Norm	%ee*		*%ee with epsilon=0,9999
280	0.000566895	0.0372912	0.260724		280	0.000262106	0.0102944	0.120632
279	0.00141469	0.0901664	0.64937		279	0.002677	0.112673	1.22524
278	0.00102558	0.0612109	0.471185		278	-0.000433288	-0.0114316	-0.199337
277	0.000848495	0.0468911	0.389984		277	-0.00285446	-0.0671424	-1.30593
276	-0.000151151	-0.0100965	-0.0695835		276	-0.00242558	-0.0967282	-1.1108
275	-0.000699223	-0.0501705	-0.321486		275	-0.00117411	-0.0466742	-0.539238
274	-4.65683e-05	-0.00302814	-0.0214432		274	0.000512847	0.0203226	0.235896
273	-0.000998537	-0.0662319	-0.458788		273	0.000616833	0.0244357	0.283659
272	-0.000758112	-0.0536224	-0.348515		272	0.000604249	0.0257094	0.27788
271	-0.00104861	-0.0524101	-0.481741		271	0.0014137	0.0285416	0.648918
270	6.85591e-07	4.51114e-05	0.000315726		270	0.000426291	0.0163404	0.196122
269	-3.4846e-05	-0.00239964	-0.0160459		269	-0.000288755	-0.0114565	-0.132888
268	0.000786178	0.0564101	0.361394		268	-0.00121539	-0.0542661	-0.558143
267	0.000832761	0.0550851	0.382766		267	-0.00212097	-0.0898718	-0.971986
266	0.000861398	0.052831	0.395903		266	-0.00291857	-0.0932148	-1.33506
265	0.000807114	0.0548712	0.371		265	-0.0011329	-0.0379658	-0.520359
264	0.00095581	0.0713994	0.4392		264	-0.000435839	-0.0162292	-0.20051
263	0.000365599	0.0233648	0.168223		263	0.000616278	0.020722	0.283404
262	-0.000187367	-0.0112983	-0.0862487		262	5.16118e-06	0.000169435	0.00237678
261	-0.000875504	-0.0578591	-0.402373		261	-0.00148304	-0.0378186	-0.680638
260	-0.00194809	-0.105248	-0.893115		260	-0.00185563	-0.0491147	-0.850909
259	-0.00196005	-0.0962684	-0.898573		259	-0.00181994	-0.0513764	-0.834611
258	-0.00191773	-0.100763	-0.879261		258	-0.00125234	-0.0214237	-0.575066
257	-0.00160759	-0.0907327	-0.737588		257	0.00175128	0.0279079	0.803253
256	-0.000852006	-0.0431046	-0.391594		256	0.00115677	0.0379301	0.531297
255	-0.00136179	-0.0629197	-0.625164		255	0.000989294	0.0265129	0.45455
254	-0.00111299	-0.0678197	-0.511242		254	0.0006735	0.0179744	0.309678
253	-0.00134738	-0.0785242	-0.618569		253	0.000408748	0.00961802	0.188058
252	-0.00159569	-0.110276	-0.732149		252	0.00110025	0.0381878	0.505403
251	-0.00173944	-0.106347	-0.797843		251	0.00101179	0.0384281	0.464862
250	-0.00183457	-0.119273	-0.84129		250	2.94087e-05	0.0010983	0.0135423
249	-0.00183975	-0.1154	-0.843658		249	0.00169703	0.0671439	0.778463
248	-0.00171155	-0.132794	-0.785099		248	0.00142327	0.0476428	0.653295
247	-0.00192137	-0.149035	-0.880921		247	0.00093683	0.0464855	0.430497
246	-0.00149131	-0.122949	-0.684421		246	0.0011869	0.0583596	0.545095
245	-0.00130553	-0.120159	-0.599413		245	0.000685999	0.0424013	0.315416
244	-0.00148086	-0.134131	-0.679639		244	0.000897262	0.0579973	0.412352
243	-0.00182344	-0.16548	-0.836211		243	0.00159077	0.0972861	0.729901
242	-0.00148083	-0.151563	-0.679627		242	0.00137521	0.100418	0.631304
241	-0.00140541	-0.152255	-0.645127		241	0.00162587	0.12884	0.745945
240	-0.000970087	-0.108153	-0.445745		240	0.0014374	0.11864	0.659759
239	-0.000862985	-0.104512	-0.396631		239	0.00117128	0.100149	0.537941
238	-0.000819459	-0.100796	-0.376664		238	0.000653046	0.0619025	0.300287
237	-0.000838281	-0.112463	-0.385299		237	0.00064656	0.0677364	0.297309
236	-0.0006721	-0.0966171	-0.309035		236	0.000387225	0.0452208	0.178165
235	-0.000472067	-0.0714688	-0.217159		235	0.000218389	0.0264512	0.100521
234	-0.000283409	-0.0456874	-0.130429		234	-0.000232947	-0.0317273	-0.107219
233	9.49495e-06	0.00168006	0.00437249		233	-0.00046637	-0.0630695	-0.214541
232	0.000249483	0.0442845	0.114825		232	-0.000933475	-0.140247	-0.428959
231	0.000404956	0.0771824	0.186315		231	-0.00106432	-0.181289	-0.488939
230	0.000842183	0.174152	0.387088		230	-0.00137873	-0.244126	-0.632917
229	0.0013637	0.29292	0.626041		229	-0.00156421	-0.291422	-0.717756
228	0.00166108	0.375551	0.762036		228	-0.00151943	-0.313907	-0.697283
227	0.0019386	0.479043	0.888785		227	-0.00190343	-0.423613	-0.87273
226	0.00210418	0.523825	0.964332		226	-0.00221267	-0.505664	-1.0138
225	0.002233	0.582779	1.02306		225	-0.00226653	-0.559054	-1.03835
224	0.00229388	0.64526	1.05081		224	-0.00231919	-0.632465	-1.06234
223	0.00233545	0.709759	1.06975		223	-0.00215387	-0.618251	-0.986993
222	0.00251918	0.803985	1.15342		222	-0.00215672	-0.644983	-0.988289
221	0.00267074	0.892221	1.22239		221	-0.00215621	-0.699143	-0.988057
220	0.00253621	0.917751	1.16117		220	-0.00218993	-0.736191	-1.00343
219	0.00254849	0.976994	1.16676		219	-0.00215937	-0.795398	-0.989497
218	0.00247332	1.0108	1.13254		218	-0.00213953	-0.849311	-0.980451
217	0.00230938	1.00956	1.05787		217	-0.00202525	-0.865191	-0.928324
216	0.00217714	1.03369	0.997603		216	-0.00206953	-0.938376	-0.948529
215	0.00218321	1.06912	1.00037		215	-0.00202831	-0.975335	-0.929723
214	0.00212634	1.13596	0.974439		214	-0.00194393	-1.00456	-0.891218
213	0.00213934	1.20643	0.980364		213	-0.00190676	-1.05269	-0.87425
212	0.00216669	1.28252	0.992836		212	-0.00181709	-1.08467	-0.833309
211	0.00210974	1.34043	0.966868		211	-0.00177997	-1.104	-0.816356
210	0.0019963	1.34398	0.915118		210	-0.0016942	-1.13281	-0.777174
209	0.00187895	1.33015	0.861554		209	-0.00163871	-1.14935	-0.751812
208	0.00170093	1.27473	0.780248		208	-0.00152339	-1.13167	-0.69909
207	0.00161808	1.27023	0.742384		207	-0.00136723	-1.07001	-0.627653
206	0.00158276	1.30206	0.726238		206	-0.0012962	-1.06458	-0.595145
205	0.0015783	1.34311	0.7242		205	-0.00125156	-1.07598	-0.574706
204	0.00149215	1.32178	0.684805		204	-0.00115617	-1.03075	-0.531019
203	0.00145134	1.32585	0.666139		203	-0.00111392	-1.02042	-0.511667
202	0.00129644	1.23532	0.595254		202	-0.0010021	-0.950244	-0.46042
201	0.00121282	1.18093	0.556968		201	-0.000950236	-0.933944	-0.436644
200	0.00115314	1.14968	0.529632		200	-0.000910462	-0.909844	-0.418406
199	0.00110956	1.12874	0.509668		199	-0.000878397	-0.898047	-0.4037
198	0.00105435	1.10324	0.484369		198	-0.00085081	-0.897172	-0.391046
197	0.000986865	1.06041	0.453437		197	-0.000800109	-0.872498	-0.367786
196	0.00089635	0.994905	0.411934		196	-0.000675277	-0.765478	-0.310493
195	0.000835509	0.963666	0.384027		195	-0.000616028	-0.727147	-0.283289
194	0.000778095	0.944481	0.357685		194	-0.000553686	-0.686822	-0.254657
193	0.000730669	0.932886	0.33592		193	-0.000522573	-0.68447	-0.240364
192	0.00064316	0.879606	0.295748		192	-0.000472587	-0.665361	-0.217398
191	0.000566558	0.833194	0.26057		191	-0.000427699	-0.649027	-0.196769
190	0.000483269	0.769433	0.222306		190	-0.000381153	-0.628517	-0.175373
189	0.000405347	0.695334	0.186495		189	-0.000329207	-0.587828	-0.15149
188	0.000353058	0.66382	0.162457		188	-0.000274106	-0.533913	-0.126151
187	0.000279694	0.570737	0.128721		187	-0.000240514	-0.508282	-0.1107
186	0.000192077	0.422586	0.0884155		186	-0.000174578	-0.397496	-0.080364
185	9.21602e-05	0.217574	0.0424324		185	-9.46281e-05	-0.230385	-0.0435684
184	-8.08066e-06	-0.0203589	-0.00372121		184	-1.40992e-05	-0.0364345	-0.0064927
183	-0.000110412	-0.292499	-0.0508336		183	7.12647e-05	0.193889	0.0328132
182	-0.000209843	-0.583321	-0.0965895		182	0.00015825	0.449948	0.0728501
181	-0.00029627	-0.861577	-0.136344		181	0.000223871	0.65878	0.103043
180	-0.000385625	-1.16185	-0.177429		180	0.000299676	0.908904	0.137911
179	-0.000464383	-1.43939	-0.213628		179	0.000365824	1.13331	0.168326
178	-0.000531671	-1.699	-0.244544		178	0.00040578	1.29026	0.186694
177	-0.000587054	-1.92159	-0.269983		177	0.000458983	1.48953	0.211146
176	-0.000632263	-2.10737	-0.290744		176	0.000503655	1.65994	0.231673
175	-0.000646611	-2.16946	-0.297333		175	0.000530988	1.76705	0.24423
174	-0.000650285	-2.17357	-0.29902		174	0.00054193	1.80835	0.249257
173	-0.000609572	-2.02565	-0.280325		173	0.000534976	1.76851	0.246062
172	-0.000564718	-1.84801	-0.259724		172	0.000485707	1.58657	0.223426
171	-0.000502996	-1.62924	-0.23137		171	0.000417284	1.34364	0.191982
170	-0.000442793	-1.42901	-0.203706		170	0.00036909	1.17781	0.169828
169	-0.00039441	-1.28114	-0.181468		169	0.000334356	1.07002	0.153858
168	-0.000370929	-1.23418	-0.170673		168	0.000325526	1.05383	0.149798
167	-0.000359914	-1.24445	-0.165609		167	0.000349415	1.16593	0.160782
166	-0.00037935	-1.38759	-0.174545		166	0.000362439	1.26374	0.16677
165	-0.000400604	-1.57339	-0.184315		165	0.000368403	1.37364	0.169512
164	-0.000438622	-1.86668	-0.201789		164	0.000355422	1.4196	0.163544
163	-0.000463488	-2.13297	-0.213217		163	0.00032415	1.40036	0.149165
162	-0.000469997	-2.33954	-0.216208		162	0.000302116	1.40277	0.139033
161	-0.000440292	-2.36901	-0.202556		161	0.000285024	1.42681	0.131172
160	-0.000380642	-2.20793	-0.175138		160	0.000250792	1.34379	0.115427
159	-0.000296916	-1.85559	-0.136642		159	0.000210426	1.20546	0.096858
158	-0.00021463	-1.43351	-0.0987917		158	0.000151748	0.927749	0.069858
157	-0.000147407	-1.05683	-0.0678605		157	8.15608e-05	0.534085	0.0375531
156	-0.000101999	-0.786297	-0.0469613		156	2.54546e-05	0.178776	0.0117216
155	-8.50917e-05	-0.708319	-0.0391785		155	-3.27605e-06	-0.0247148	-0.00150867
154	-9.89488e-05	-0.89001	-0.0455572		154	6.21628e-07	0.00505782	0.00028627
153	-0.000131584	-1.27371	-0.0605782		153	2.84688e-05	0.249643	0.0131095
152	-0.000175114	-1.81149	-0.0806107		152	6.79185e-05	0.637178	0.0312728
151	-0.000219151	-2.41828	-0.100872		151	0.000103969	1.04122	0.0478679
150	-0.000250328	-2.94732	-0.115214		150	0.000134916	1.44023	0.0621116
149	-0.000267273	-3.33142	-0.123008		149	0.000148389	1.68132	0.0683124
148	-0.000267189	-3.50995	-0.122969		148	0.000141145	1.68869	0.0649786
147	-0.000251953	-3.47687	-0.115961		147	0.000126611	1.59167	0.0582893
146	-0.000231812	-3.34471	-0.106696		146	0.000111995	1.47705	0.0515625
145	-0.000212124	-3.15075	-0.0976392		145	8.95031e-05	1.22844	0.0412092
144	-0.000187463	-2.88721	-0.0862924		144	6.14182e-05	0.874	0.0282801
143	-0.000162551	-2.56369	-0.0748297		143	3.03576e-05	0.444726	0.0139792
142	-0.000133942	-2.15504	-0.0616634		142	-1.03095e-05	-0.155885	-0.00474757
141	-9.83793e-05	-1.60273	-0.0452951		141	-5.69457e-05	-0.872007	-0.026221
140	-5.79475e-05	-0.962404	-0.0266823		140	-0.000101343	-1.58973	-0.0466591
139	-1.68226e-05	-0.286999	-0.00774677		139	-0.000128827	-2.08436	-0.0593096
138	5.03886e-06	0.0889174	0.00232045		138	-0.000130183	-2.1506	-0.0599333
137	1.21148e-05	0.222554	0.00557892		137	-0.000126105	-2.18221	-0.0580565
